# Supplementary material for: Widespread Sexual Dimorphism in the Transcriptome of Human Airway Epithelium in Response to Smoking
Source: Sci Rep. 2019 Nov 26;9:17600. doi: 10.1038/s41598-019-54051-y (PMC6879662; doi:10.1038/s41598-019-54051-y)
Supplement: Supplementary file 2 — Supplementary Tables [file 41598_2019_54051_MOESM2_ESM.xlsx]

## Sheet: S1- Studies
Supplementary Table 1: Description of the GEO studies used in this study.
GEO Accession	Microarray Platform	Phenotypes	Source of Samples	Pubmed ID
GSE19667	U133 Plus 2.0 Array	Age, Sex, Smoking Status, Ethnicity, Pack-Years	10th-12th generation bronchi	20693378
GSE5058	U133 Plus 2.0 Array	Age, Sex, Smoking Status, Ethnicity, Pack-Years, COPD Status	10th-12th generation bronchi	17108109
GSE11784	U133 Plus 2.0 Array	Age, Sex, Smoking Status, Ethnicity, Pack-Years, COPD Status	10th-12th generation bronchi	21829517
GSE11906	U133 Plus 2.0 Array	Age, Sex, Smoking Status, Ethnicity, Pack-Years, COPD Status	10th-12th generation bronchi	19852842
GSE8545	U133 Plus 2.0 Array	Age, Sex, Smoking Status, Ethnicity, Pack-Years, COPD Status	10th-12th generation bronchi	18339782
GSE10006	U133 Plus 2.0 Array	Age, Sex, Smoking Status, Ethnicity, Pack-Years, COPD Status	10th-12th generation bronchi	18832735
GSE20257	U133 Plus 2.0 Array	Age, Sex, Smoking Status, Ethnicity, Pack-Years, COPD Status	10th-12th generation bronchi	20820852
GSE11952	U133 Plus 2.0 Array	Age, Sex, Smoking Status, Ethnicity, Pack-Years	10th-12th generation bronchi	19593404
GSE63127	U133 Plus 2.0 Array	Age, Sex, Smoking Status, Ethnicity, Pack-Years	10th-12th generation bronchi	26771416
GSE13933	U133 Plus 2.0 Array	Age, Sex, Smoking Status, Ethnicity, Pack-Years	10th-12th generation bronchi	20443905
GSE4498	U133 Plus 2.0 Array	Age, Sex, Smoking Status, Ethnicity, Pack-Years	10th-12th generation bronchi	19106307
GSE18385	U133 Plus 2.0 Array	Age, Sex, Smoking Status, Ethnicity, Pack-Years	10th-12th generation bronchi	20705797
GSE17905	U133 Plus 2.0 Array	Age, Sex, Smoking Status, Ethnicity, Pack-Years	10th-12th generation bronchi	21034448
GSE13931	U133 Plus 2.0 Array	Age, Sex, Smoking Status, Ethnicity, Pack-Years	10th-12th generation bronchi	19919714
GSE19407	U133 Plus 2.0 Array	Age, Sex, Smoking Status, Ethnicity, Pack-Years, COPD Status	10th-12th generation bronchi	21490961
GSE7832	U133 Plus 2.0 Array	Age, Sex, Smoking Status, Ethnicity, Pack-Years	10th-12th generation bronchi	19106307
GSE7895	U133A Array	Age, Sex, Smoking Status, Pack-Years	right mainstem bronchus	17894889
GSE37147	GeneChip Human Gene 1.0 ST Array	FEV1%, FEV1/FVC, COPD status, Age, Smoking Status, Sex, Pack-Years, History of Asthma, Inhaled Medications	6th-8th generation bronchi	23471465

## Sheet: S2_probe_smoking
Probe association for smoking status
LogFC > 0 indicates an up-regulation in current smokers and logFC < 0 indicates a down-regulation in current smokers.
Discovery set (FDR < 0.1)							Replication set (P < 0.05)
Gene	Probe	logFC	P-value	FDR	Chromosome		Gene	Probe	logFC	P-value	FDR	Chromosome
ADH7	210505_at	2.66673	3.84419e-37	1.15018e-32	4		ALDH3A1	205623_at	2.78752	1.07364e-18	1.71171e-14	17
GPX2	202831_at	2.3623	9.57567e-36	1.43252e-31	14		GPX2	202831_at	1.70389	2.46265e-16	1.9631e-12	14
ALDH3A1	205623_at	2.65541	8.58614e-35	8.56324e-31	17		NQO1	201468_s_at	1.63544	5.82008e-16	3.09298e-12	16
MUCL1	1553602_at	2.32087	1.08802e-32	8.13841e-29	12		NQO1	210519_s_at	1.63999	1.57636e-15	6.28297e-12	16
AKR1B10	206561_s_at	4.31584	1.06448e-31	6.36983e-28	7		PIR	207469_s_at	1.82154	4.22712e-15	1.13233e-11	X
PIR	207469_s_at	1.57177	9.01484e-31	4.4954e-27	X		AKR1C2	209699_x_at	1.5559	4.26143e-15	1.13233e-11	10
CYP1B1	202436_s_at	4.19458	1.39286e-29	5.95348e-26	2		NQO1	201467_s_at	1.49052	1.58751e-14	3.61567e-11	16
ME1	204059_s_at	1.96113	2.34633e-29	8.77528e-26	6		AKR1C2	211653_x_at	1.48876	6.37607e-13	1.27067e-09	10
AKR1C2	209699_x_at	1.74277	1.04156e-28	3.46259e-25	10		FTH1P5	211628_x_at	0.55028	2.89237e-12	5.12367e-09	6
AKR1C2	211653_x_at	1.65254	1.30203e-28	3.89567e-25	10		TALDO1	201463_s_at	0.973602	3.75283e-12	5.98313e-09	11
NQO1	201468_s_at	1.63095	5.28388e-28	1.43721e-24	16		HTATIP2	209448_at	0.955171	5.14672e-12	7.45947e-09	11
CYP1B1	202437_s_at	4.34713	1.19212e-27	2.97236e-24	2		AKR1C1	204151_x_at	1.27108	1.08053e-11	1.39003e-08	10
NQO1	210519_s_at	1.45533	6.09485e-27	1.40275e-23	16		AKR1C1	216594_x_at	1.27569	1.13344e-11	1.39003e-08	10
AKR1C1	216594_x_at	1.53012	9.62344e-27	2.05667e-23	10		PPP1R16B	212750_at	-0.557657	2.58359e-11	2.94216e-08	20
AKR1C1	204151_x_at	1.44132	1.39673e-26	2.78601e-23	10		TKT	208700_s_at	1.05164	3.08036e-11	3.27401e-08	3
NQO1	201467_s_at	1.54122	4.39163e-26	8.21236e-23	16		AKR1B10	206561_s_at	2.87341	3.826e-11	3.81237e-08	7
AKR1C3	209160_at	1.54661	5.1938e-25	9.1411e-22	10		MUC5AC	214303_x_at	1.74329	8.3254e-11	7.80776e-08	11
CYP1B1	202435_s_at	3.48508	8.42605e-25	1.4006e-21	2		FTL	212788_x_at	0.787619	1.21776e-10	1.0786e-07	19
UCHL1	201387_s_at	3.40586	4.90817e-24	7.72907e-21	4		AKR1C3	209160_at	1.44695	1.63712e-10	1.33473e-07	10
TALDO1	201463_s_at	0.843335	1.59847e-22	2.39131e-19	11		MUC5AC	214385_s_at	1.83416	1.67438e-10	1.33473e-07	11
TXNRD1	201266_at	0.957557	8.15992e-22	1.16259e-18	12		TRIM16	204341_at	0.933817	4.82096e-10	3.66003e-07	17
	215125_s_at	1.76652	1.52372e-21	2.07226e-18			CEACAM5	201884_at	2.01771	5.4625e-10	3.78787e-07	19
	208596_s_at	1.6458	1.99267e-21	2.51636e-18			TXN	208864_s_at	1.06638	5.46453e-10	3.78787e-07	9
	207126_x_at	1.42166	2.01847e-21	2.51636e-18			ME1	204059_s_at	1.39409	6.64599e-10	4.41487e-07	6
	206094_x_at	1.39013	3.53011e-21	4.22484e-18			SRPX2	205499_at	1.25384	1.01772e-09	6.49019e-07	X
	204532_x_at	1.37453	3.70907e-21	4.26828e-18			FAM107A	209074_s_at	-1.07017	1.18574e-09	7.27087e-07	3
CDKN1C	213348_at	-0.855645	5.09926e-21	5.39977e-18	11		ABCC1	202804_at	0.536855	1.56434e-09	9.23711e-07	16
EPB41L2	201719_s_at	-0.981469	5.10997e-21	5.39977e-18	6		TXNRD1	201266_at	1.00467	1.80303e-09	1.02663e-06	12
	207414_s_at	-0.982324	5.23374e-21	5.39977e-18			CYP1B1	202436_s_at	3.20457	2.82945e-09	1.55551e-06	2
LINC01697	237351_at	1.88608	2.7558e-20	2.74845e-17	21		GCLC	202923_s_at	1.0733	3.52613e-09	1.8739e-06	6
CABYR	224279_s_at	1.96396	2.88224e-20	2.78182e-17	18		TMEM45A	219410_at	-1.71189	4.38294e-09	2.2541e-06	3
ME1	204058_at	1.72045	1.43408e-19	1.34087e-16	6		MSMB	207430_s_at	1.2922	4.52441e-09	2.25414e-06	10
HGD	214308_s_at	1.32713	4.59182e-19	4.12104e-16	3		CX3CL1	823_at	-0.903617	5.64549e-09	2.72745e-06	16
HGD	205221_at	1.47844	4.683e-19	4.12104e-16	3		FTH1	214211_at	0.835719	8.67306e-09	4.0669e-06	11
	1555854_at	2.06809	1.27688e-18	1.09155e-15			GCLC	202922_at	1.00886	1.00216e-08	4.565e-06	6
	229654_at	-1.32813	1.32571e-18	1.10181e-15			PRDX1	208680_at	0.715239	1.08615e-08	4.81015e-06	1
AKR1B1	201272_at	0.942148	1.51773e-18	1.22731e-15	7		SLPI	203021_at	-0.4604	1.36301e-08	5.8731e-06	20
ABHD2	205566_at	0.808618	1.68153e-18	1.32398e-15	15		FTL	213187_x_at	1.02641	2.43796e-08	1.02285e-05	19
CABYR	219928_s_at	2.05133	2.05878e-18	1.57945e-15	18		FTH1	200748_s_at	0.676028	3.21141e-08	1.23483e-05	11
HTATIP2	209448_at	0.772657	3.15937e-18	2.36321e-15	11		HTATIP2	207180_s_at	0.643346	3.22853e-08	1.23483e-05	11
GCLC	202923_s_at	0.746924	5.77288e-18	4.21279e-15	6		CEACAM6	211657_at	0.844937	3.29217e-08	1.23483e-05	19
TKT	208700_s_at	1.02537	1.45312e-17	1.03518e-14	3		TKT	208699_x_at	0.947237	3.34028e-08	1.23483e-05	3
ABHD2	228490_at	0.880015	1.52807e-17	1.06325e-14	15		HGD	205221_at	0.939427	3.36423e-08	1.23483e-05	3
NT5E	203939_at	-1.13552	1.60426e-17	1.09089e-14	6			207126_x_at	0.873007	3.47698e-08	1.23483e-05
CLIP4	219944_at	0.719544	2.66933e-17	1.7748e-14	2		CLDN10	205328_at	1.32553	3.49963e-08	1.23483e-05	13
C4orf48	229860_x_at	0.861469	4.43889e-17	2.88721e-14	4		FAM114A1	213455_at	0.584674	3.56282e-08	1.23483e-05	4
PHEX	239229_at	1.5755	6.96203e-17	4.432e-14	X		MT1F	213629_x_at	-0.659251	4.10456e-08	1.39232e-05	16
HTATIP2	207180_s_at	0.748528	8.37362e-17	5.21955e-14	11			217626_at	1.3535	5.6349e-08	1.85122e-05
SLC7A11	209921_at	2.217	1.04493e-16	6.38049e-14	4			204532_x_at	0.821704	5.68964e-08	1.85122e-05
USP13	226902_at	-0.676489	1.65443e-16	9.90009e-14	3		MSMB	210297_s_at	1.17868	6.17015e-08	1.94465e-05	10
WNK4	229158_at	-0.879661	2.44233e-16	1.43283e-13	17		DHRS3	202481_at	0.447967	6.22072e-08	1.94465e-05	1
NPAS3	229281_at	-1.05689	3.20171e-16	1.84221e-13	14		ADH7	210505_at	1.54054	6.84102e-08	2.09743e-05	4
USP13	205356_at	-0.758222	3.69419e-16	2.08547e-13	3			215125_s_at	1.09417	8.03088e-08	2.41578e-05
ADARB1	203865_s_at	-0.607261	5.68685e-16	3.11475e-13	21		SOX9	202936_s_at	-0.55465	1.21712e-07	3.59345e-05	17
SRXN1	225252_at	0.919111	5.72563e-16	3.11475e-13	20			210524_x_at	-0.533222	1.56908e-07	4.54834e-05
ABCB6	203192_at	0.929256	6.41154e-16	3.42559e-13	2		MT1G	204745_x_at	-0.564164	1.61077e-07	4.5858e-05	16
PCSK6	242662_at	-0.972538	7.26339e-16	3.81264e-13	15			206094_x_at	0.733575	1.67669e-07	4.68972e-05
MAP3K20	225665_at	-1.13445	1.41814e-15	7.31565e-13	2		S100A10	200872_at	0.659966	1.73528e-07	4.76991e-05	1
PANK1	226649_at	-0.860971	1.53789e-15	7.79892e-13	10		PGD	201118_at	0.992086	1.80647e-07	4.88146e-05	1
SFRP2	223122_s_at	1.59365	2.30662e-15	1.15024e-12	4		SLIT2	209897_s_at	-0.642172	2.24126e-07	5.9554e-05	4
SLC6A6	228754_at	0.570247	2.42374e-15	1.18883e-12	3		UPK1B	210065_s_at	1.16504	2.36842e-07	6.19012e-05	3
RIMKLA	235948_at	0.468987	2.80488e-15	1.35358e-12	1		CX3CL1	203687_at	-0.72957	2.92056e-07	7.51008e-05	16
ABHD2	225337_at	0.56641	3.08193e-15	1.46367e-12	15		C14orf132	218820_at	-0.616122	4.12804e-07	0.000104466	14
SLC7A11	217678_at	2.16266	4.00487e-15	1.87228e-12	4		ITM2A	202747_s_at	-0.467744	4.39779e-07	0.000109553	X
SLIT2	228850_s_at	-1.30075	4.22988e-15	1.94704e-12	4		AKR1B1	201272_at	0.744639	5.3856e-07	0.000132096	7
MAOB	204041_at	-1.00318	4.86857e-15	2.20709e-12	X		TCN1	205513_at	1.29613	8.16292e-07	0.000197184	11
CYP4X1	227702_at	-0.692951	5.81395e-15	2.59632e-12	1		FAM107A	207547_s_at	-0.549957	8.98069e-07	0.0002137	3
PPP1R16B	41577_at	-0.982965	7.6165e-15	3.35126e-12	20		ABCB6	203192_at	0.544499	1.08468e-06	0.00025431	2
CHST15	203066_at	0.647439	9.43225e-15	4.09004e-12	10		SNED1	213488_at	-0.448687	1.14324e-06	0.000264156	2
CDK14	204604_at	-0.606515	1.19616e-14	5.11274e-12	7		CENPM	218741_at	-0.52366	1.19424e-06	0.000271998	22
LTBP1	202729_s_at	-0.547496	1.3129e-14	5.53269e-12	2		ABHD2	205566_at	0.446878	1.23299e-06	0.000276868	15
GSR	225609_at	0.767438	1.35475e-14	5.62972e-12	8		SOBP	218974_at	-0.580028	1.44094e-06	0.000319069	6
PGD	201118_at	0.917037	1.53593e-14	6.29521e-12	1		NDNF	219747_at	-0.519942	1.50209e-06	0.000328053	4
IRF2BP2	224570_s_at	-0.529935	2.24912e-14	9.09374e-12	1		SPDEF	220192_x_at	0.902585	1.67829e-06	0.00036158	6
PLK2	201939_at	-1.22137	2.51403e-14	9.96481e-12	5		PAX1	214401_at	-0.280561	1.87596e-06	0.000398779	20
GCLM	203925_at	0.622804	2.53117e-14	9.96481e-12	1		GAPDH	AFFX-HUMGAPDH/M33197_3_at	0.37033	2.61608e-06	0.000545999	12
CBR1	209213_at	1.27852	2.80035e-14	1.08814e-11	21		ADCY2	213217_at	-0.534426	2.63701e-06	0.000545999	5
LOC729970	230433_at	-0.53875	3.05599e-14	1.17225e-11	1		GALNT6	219956_at	0.783366	2.86234e-06	0.000584047	12
FBN1	202766_s_at	-0.646052	3.603e-14	1.36458e-11	15			208662_s_at	0.534192	2.89404e-06	0.000584047
VPS13D	212323_s_at	0.693886	4.4592e-14	1.66774e-11	1		HGD	214308_s_at	0.43052	3.03796e-06	0.000601407	3
GPAT3	224480_s_at	1.10207	4.51825e-14	1.66896e-11	4		MUC5B	213432_at	-1.4275	3.06492e-06	0.000601407	11
SRPX2	205499_at	1.24672	4.66516e-14	1.69234e-11	X		TENM4	213273_at	0.310909	3.10149e-06	0.000601407	11
	241370_at	-0.891473	4.69465e-14	1.69234e-11			GAS6	202177_at	-0.413426	3.13095e-06	0.000601407	13
PDK4	225207_at	-0.752534	5.1716e-14	1.84207e-11	7		PEX14	203503_s_at	-0.456822	3.42428e-06	0.00064992	1
AADAT	223593_at	-0.670304	5.66074e-14	1.99258e-11	4		CEACAM6	203757_s_at	0.990676	3.51022e-06	0.000658393	19
CLDN10	205328_at	0.959943	7.80108e-14	2.71405e-11	13		IDS	212221_x_at	0.572805	3.63768e-06	0.000674367	X
MSMB	207430_s_at	0.981278	9.48215e-14	3.26099e-11	10		UPK1B	210064_s_at	1.0312	4.24184e-06	0.00077733	3
EPB41L2	201718_s_at	-0.871702	1.17313e-13	3.98865e-11	6		CTNNA1	210844_x_at	0.413429	4.6632e-06	0.000844833	5
TNNT3	205693_at	0.756013	1.22694e-13	4.12472e-11	11		PLCL2	213309_at	-0.392278	5.21854e-06	0.000934823	3
SLC2A1	201250_s_at	0.606215	1.47777e-13	4.86542e-11	1		CORO2B	209789_at	-0.592187	5.63601e-06	0.000998388	15
GSEC	230999_at	0.521961	1.47979e-13	4.86542e-11	11		SLIT1	213601_at	-0.389027	5.75598e-06	0.00100843	10
	224997_x_at	2.10874	1.72965e-13	5.62511e-11			IQSEC1	203907_s_at	-0.286875	6.01606e-06	0.00104254	3
DTNA	227084_at	1.30623	1.78488e-13	5.74232e-11	18		MT3	205970_at	-0.40771	6.1113e-06	0.00104766	16
CEACAM6	203757_s_at	0.750634	1.88803e-13	6.00957e-11	19		BCL2L13	217955_at	0.429756	6.77613e-06	0.00114928	22
KCNB1	240869_at	-0.768672	1.93016e-13	6.07897e-11	20		PRKX	204061_at	0.319277	7.33127e-06	0.00123034	X
ATP13A4	1557136_at	-0.695185	2.05995e-13	6.42019e-11	3		NAV3	204823_at	-0.291597	8.01956e-06	0.00133183	12
RNFT2	221909_at	0.9818	2.32822e-13	7.18149e-11	12		PTK6	206482_at	0.483563	8.17708e-06	0.00134399	20
SOX9	202936_s_at	-0.903441	2.55708e-13	7.80406e-11	17		SPDEF	214404_x_at	0.63606	8.8249e-06	0.00143567	6
NPAS3	230412_at	-0.77774	2.58223e-13	7.80406e-11	14		GALNT12	218885_s_at	0.686683	9.4153e-06	0.00151624	9
VPS13D	212326_at	0.793121	2.66415e-13	7.97113e-11	1		PSD3	203355_s_at	0.735321	9.5856e-06	0.00152823	8
CNGB1	210769_at	0.814257	3.31563e-13	9.82214e-11	16			207414_s_at	-0.301061	1.09061e-05	0.00172154
MSMB	210297_s_at	0.94916	3.74456e-13	1.0984e-10	10		CBR1	209213_at	0.809605	1.156e-05	0.00180687	21
FRMD4A	225163_at	-0.854573	3.84777e-13	1.11772e-10	10		IDS	212223_at	0.769362	1.19325e-05	0.0018339	X
CYP4F11	206153_at	1.37942	4.12854e-13	1.18775e-10	19		TAGLN	205547_s_at	-0.397445	1.1963e-05	0.0018339	11
LRRC8D	218684_at	0.485408	4.7084e-13	1.34167e-10	1		HLF	204753_s_at	-0.498032	1.21924e-05	0.00185127	17
CBR3	205379_at	1.02364	4.92051e-13	1.38888e-10	21		FHOD3	218980_at	-0.520102	1.3054e-05	0.00193817	18
	217626_at	1.65132	5.24599e-13	1.46691e-10			RUNX1T1	205529_s_at	-0.352934	1.30814e-05	0.00193817	8
	224646_x_at	2.26117	5.29734e-13	1.46756e-10			NOL3	221567_at	0.28056	1.3163e-05	0.00193817	16
	226480_at	-0.655995	6.62628e-13	1.80363e-10			SULF1	212354_at	-0.369102	1.3251e-05	0.00193817	8
FTH1	214211_at	0.652289	6.631e-13	1.80363e-10	11		GCLM	203925_at	0.846609	1.43151e-05	0.00205984	1
MUC5AC	214385_s_at	1.5324	8.85925e-13	2.38801e-10	11		VPS13D	212323_s_at	0.35447	1.43412e-05	0.00205984	1
CEACAM5	201884_at	1.90168	1.02348e-12	2.73414e-10	19		C11orf95	218641_at	-0.343653	1.47022e-05	0.00209283	11
PPP1R16B	212750_at	-0.83573	1.0871e-12	2.87842e-10	20		IDS	206342_x_at	0.380184	1.52687e-05	0.00214963	X
RNFT2	221908_at	1.02372	1.37344e-12	3.60467e-10	12		STEAP3	218424_s_at	-0.531241	1.53709e-05	0.00214963	2
TKT	208699_x_at	1.04574	1.47081e-12	3.82002e-10	3		AHCYL1	200849_s_at	0.278284	1.58816e-05	0.00220174	1
CLIP4	226425_at	0.839774	1.48358e-12	3.82002e-10	2		CHST4	220446_s_at	-0.329174	1.74955e-05	0.00240457	16
NOL3	221567_at	0.44558	1.49379e-12	3.82002e-10	16		MAOB	204041_at	-0.587695	1.80323e-05	0.00244517	X
INO80	229356_x_at	-0.367789	1.7077e-12	4.33004e-10	15		HLF	204754_at	-0.430918	1.80976e-05	0.00244517	17
MUC5AC	214303_x_at	1.48345	1.80987e-12	4.55053e-10	11		SORL1	212560_at	0.664229	1.82833e-05	0.0024495	11
PHEX	210617_at	0.762825	2.21627e-12	5.52589e-10	X		TFF3	204623_at	0.848384	1.91756e-05	0.00254764	21
FTH1	200748_s_at	0.421679	2.63044e-12	6.50437e-10	11		TMPRSS4	218960_at	0.547647	2.05654e-05	0.00270222	11
PRDX1	208680_at	0.530259	2.87675e-12	7.0551e-10	1		FOXA2	210103_s_at	-0.301799	2.06781e-05	0.00270222	20
FTL	212788_x_at	0.50931	3.10522e-12	7.53674e-10	19		MT1F	217165_x_at	-0.46599	2.14157e-05	0.00277586	16
CX3CL1	823_at	-0.995506	3.12352e-12	7.53674e-10	16		AGR2	209173_at	0.520103	2.22568e-05	0.00286161	7
TRIM16	204341_at	1.05981	3.36328e-12	8.05034e-10	17		TNS3	217853_at	-0.717191	2.37795e-05	0.00303294	7
TMEM200C	229523_at	0.656119	4.2619e-12	1.01202e-09	18		ACSS3	219616_at	-0.235112	2.41113e-05	0.00305085	12
G6PD	202275_at	0.937577	4.29566e-12	1.01202e-09	X		FAM189A2	213900_at	-0.271042	2.44544e-05	0.00306989	9
TMEM45B	226226_at	0.592156	5.75446e-12	1.34511e-09	11		NCAPD3	212789_at	-0.273346	2.47719e-05	0.00308546	11
NT5E	1553995_a_at	-0.662076	7.34919e-12	1.70456e-09	6		SLC2A1	201250_s_at	0.299937	2.51907e-05	0.00311329	1
RNF175	236465_at	0.663426	8.615e-12	1.98278e-09	4		TNNT3	205693_at	0.468886	2.5579e-05	0.00313697	11
	207222_at	0.735716	8.70017e-12	1.98709e-09			KCNJ1	210402_at	-0.308247	2.6656e-05	0.00324175	11
VPS13D	212324_s_at	0.772505	1.04824e-11	2.37602e-09	1		SQSTM1	201471_s_at	0.414383	2.684e-05	0.00324175	5
	211998_at	-0.485316	1.06283e-11	2.39097e-09			SLC13A3	205243_at	-0.362791	2.82947e-05	0.00339175	20
CHPT1	221675_s_at	-0.69983	1.12669e-11	2.51572e-09	12		LAPTM4B	214039_s_at	0.588858	2.96449e-05	0.00352707	8
OSGIN1	219475_at	0.711892	1.14303e-11	2.5333e-09	16		IQSEC1	203906_at	-0.313949	3.10479e-05	0.00366664	3
MSRB3	225782_at	-1.41072	1.16281e-11	2.55819e-09	12		CCND2	200953_s_at	-0.443664	3.3427e-05	0.00391858	12
CEACAM6	211657_at	0.617644	1.29412e-11	2.81426e-09	19			202861_at	-0.421274	3.36896e-05	0.00392053
GCLC	202922_at	0.605931	1.29802e-11	2.81426e-09	6			208596_s_at	0.701205	3.4368e-05	0.0039705
TMEM45B	230323_s_at	0.600981	1.32623e-11	2.85474e-09	11		MMP10	205680_at	-1.1674	3.62858e-05	0.00414857	11
TMEM65	241342_at	-0.834373	1.34615e-11	2.87691e-09	8		VPS13D	212326_at	0.420015	3.64297e-05	0.00414857	1
SEC14L3	240699_at	-1.40293	1.4597e-11	3.09747e-09	22		KDM8	220070_at	-0.252682	3.94055e-05	0.00445561	16
TESMIN	219786_at	-0.382688	1.84838e-11	3.89461e-09	11		S100A14	218677_at	0.575095	3.99907e-05	0.00448743	1
FTL	213187_x_at	0.657299	2.13073e-11	4.45814e-09	19		OGFOD2	44617_at	-0.213794	4.02498e-05	0.00448743	12
ANTXR2	228573_at	-0.647501	2.34509e-11	4.85163e-09	4		IL4R	203233_at	-0.314515	4.12197e-05	0.00456365	16
	233565_s_at	0.538598	2.35123e-11	4.85163e-09			CABYR	219928_s_at	0.634391	4.55427e-05	0.0050075	18
GLI3	227376_at	-0.723471	2.3763e-11	4.86978e-09	7		ZNF134	206182_at	-0.215678	4.84945e-05	0.00529553	19
CDC42EP3	209288_s_at	-0.444687	2.60239e-11	5.29684e-09	2		SPINT2	210715_s_at	0.314641	4.92785e-05	0.00534454	19
SLIT2	230130_at	-1.39733	2.87064e-11	5.80335e-09	4		FABP6	210445_at	-1.09239	5.01794e-05	0.00540548	5
TMEM74B	219958_at	0.788435	3.2108e-11	6.44745e-09	20		FERMT2	209210_s_at	-0.342892	5.40621e-05	0.00578465	14
ABCA13	1553604_at	-0.927659	3.30009e-11	6.58258e-09	7		SETBP1	205933_at	-0.249899	5.52817e-05	0.00587571	18
TCF7L1	221016_s_at	-0.664676	4.14544e-11	8.21401e-09	2		ALDOA	214687_x_at	0.32548	5.69949e-05	0.00601768	16
OCLN	231022_at	-0.417443	5.12096e-11	1.00802e-08	5		GYPC	202947_s_at	-0.303212	5.77933e-05	0.00606183	2
CEP78	228774_at	-0.555868	5.61371e-11	1.09779e-08	9		C6	210168_at	-0.984637	5.92137e-05	0.00617022	5
LINC00930	1556768_at	0.797945	6.45862e-11	1.25482e-08	15		ZNF764	222120_at	-0.261925	6.05828e-05	0.00623493	16
KLHL8	242648_at	-0.626138	6.53113e-11	1.26072e-08	4		STAG3	219753_at	-0.252363	6.06168e-05	0.00623493	7
ABCC3	208161_s_at	0.923331	6.95428e-11	1.3338e-08	17		ECI2	218025_s_at	-0.726649	6.19601e-05	0.00633224	6
NOL3	221566_s_at	0.495369	7.20144e-11	1.3724e-08	16		CSTA	204971_at	0.882906	6.4525e-05	0.00655237	3
HTATIP2	210253_at	0.55328	7.31197e-11	1.38465e-08	11		TPBG	203476_at	0.422109	6.72034e-05	0.00678117	6
ADD3-AS1	222072_at	0.346515	8.09126e-11	1.51757e-08	10		FAM46C	220306_at	-0.40319	7.00179e-05	0.00702073	1
EIF3F	200023_s_at	-0.340054	8.11534e-11	1.51757e-08	11		CDK14	204604_at	-0.319328	7.19584e-05	0.00717021	7
PRKAR2B	203680_at	-0.918618	8.43024e-11	1.56666e-08	7		SMPDL3A	213624_at	0.443071	7.27685e-05	0.00720589	6
FHAD1	1557771_at	0.575274	9.87459e-11	1.82375e-08	1		LAMTOR5	202299_s_at	0.373029	7.43982e-05	0.00732179	1
	237749_at	0.837442	1.03664e-10	1.90285e-08			DHX35	218579_s_at	0.608706	7.52389e-05	0.0073591	20
RHOU	223168_at	-0.580781	1.29614e-10	2.36466e-08	1		THSD4	219153_s_at	-0.287263	7.58713e-05	0.00737571	15
SLITRK6	232481_s_at	-0.786006	1.36387e-10	2.47314e-08	13		ABHD2	63825_at	0.755698	7.85768e-05	0.00756232	15
	228899_at	-0.477356	1.37338e-10	2.47539e-08			MAFG	204970_s_at	0.320214	7.87396e-05	0.00756232	17
IRF2BP2	224571_at	-0.50932	1.55822e-10	2.79173e-08	1		TCF7L1	221016_s_at	-0.324579	8.02494e-05	0.00766117	2
FTH1P5	211628_x_at	0.307887	1.58406e-10	2.81342e-08	6		TNFSF13	210314_x_at	-0.341149	8.26481e-05	0.00784321	17
CELP	207412_x_at	0.865964	1.58913e-10	2.81342e-08	9		RAB5B	201276_at	0.311167	8.44403e-05	0.00796587	12
PLPP3	212230_at	-0.619405	1.62615e-10	2.86202e-08	1		ALDOA	200966_x_at	0.334175	9.01763e-05	0.00845694	16
USP51	229278_at	-0.530699	1.70145e-10	2.97704e-08	X			209500_x_at	-0.326837	9.48514e-05	0.00884337
FMO2	228268_at	-0.864806	1.85883e-10	3.2335e-08	1		ANXA3	209369_at	0.822041	0.000100555	0.0093206	4
SERTAD4-AS1	230121_at	-0.487169	1.87571e-10	3.24401e-08	1		AKAP8	203847_s_at	-0.222158	0.00010167	0.00936951	19
	1556879_at	1.17248	2.00538e-10	3.44833e-08			ABHD2	221815_at	0.636784	0.000103337	0.00941576	15
ZNF542P	239250_at	-0.51264	2.06117e-10	3.524e-08	19		TFEB	50221_at	-0.397636	0.000103353	0.00941576	6
PTGER4	204897_at	-0.679509	2.10326e-10	3.57555e-08	5		SSX3	207666_x_at	-0.178948	0.000104556	0.00947124	X
CX3CL1	203687_at	-0.68793	2.22184e-10	3.75579e-08	16		S100P	204351_at	0.498545	0.000107985	0.00972662	4
SEC14L3	216346_at	-1.46988	2.3359e-10	3.92641e-08	22		CA12	215867_x_at	0.609192	0.000111714	0.00995308	15
PIP5K1B	205632_s_at	-0.629647	2.39577e-10	4.00456e-08	9		SPDEF	213441_x_at	0.430732	0.000111748	0.00995308	6
EGFL6	219454_at	-0.935677	2.42307e-10	4.02768e-08	X		CPT1A	203633_at	0.292288	0.000118182	0.0104676	11
LMNB1	203276_at	-0.544381	2.46201e-10	4.06979e-08	5		TXN	216609_at	0.905728	0.00012009	0.0105778	9
DHRS3	202481_at	0.457561	2.75449e-10	4.5192e-08	1		SOX2	213721_at	0.462977	0.00012204	0.0106413	3
	240242_at	-0.620841	2.76408e-10	4.5192e-08			UCP2	208998_at	0.316605	0.000122145	0.0106413	11
KCNB1	211006_s_at	-0.716335	2.79527e-10	4.54536e-08	20		IMPA2	203126_at	0.513082	0.000124618	0.0107978	18
TXN	208864_s_at	0.49549	2.82381e-10	4.56695e-08	9		ATP2A3	207522_s_at	0.466205	0.000127907	0.0109972	17
ADCY2	213217_at	-0.563843	2.93677e-10	4.7241e-08	5		CPSF6	202470_s_at	-0.210105	0.0001283	0.0109972	12
CCDC184	229626_at	0.625869	3.00888e-10	4.81421e-08	12		AZGP1	209309_at	0.668749	0.000129334	0.0110265	7
CEP78	235919_at	-0.779956	3.41435e-10	5.4339e-08	9		SIVA1	222030_at	-0.279016	0.000131052	0.0111136	14
ELFN2	1559072_a_at	1.29319	3.49051e-10	5.52572e-08	22		POF1B	219756_s_at	0.267266	0.000136204	0.0114753	X
BMP4	211518_s_at	0.579757	3.5123e-10	5.53094e-08	14		PRDX2	211658_at	0.203586	0.000136757	0.0114753	19
PRAG1	235085_at	-0.471317	3.81475e-10	5.97577e-08	8		FES	205418_at	-0.190205	0.000138001	0.0115191	15
TTC31	218838_s_at	-0.319085	4.52207e-10	7.04689e-08	2		WNT5B	221029_s_at	-0.415548	0.000138835	0.0115284	12
ABHD2	63825_at	0.766218	4.61367e-10	7.15239e-08	15			207222_at	0.462191	0.000140923	0.0116332
C2orf70	231126_at	0.492527	4.75665e-10	7.33602e-08	2			219712_s_at	-0.269848	0.000141557	0.0116332
LINC00526	229829_at	-0.382346	5.30103e-10	8.13369e-08	18		RNFT2	221909_at	0.295623	0.000152339	0.0124109	12
PRKD1	205880_at	-0.606912	5.60353e-10	8.55395e-08	14		VDAC1	212038_s_at	0.536806	0.000153165	0.0124109	5
	1569675_at	-0.973291	6.06832e-10	9.21646e-08			NET1	201829_at	0.449299	0.000153356	0.0124109	10
ADGRA3	210473_s_at	-0.564686	6.17564e-10	9.33208e-08	4		SMS	202043_s_at	0.425052	0.000154488	0.0124394	X
RTTN	227072_at	-0.465573	6.31535e-10	9.49524e-08	18		LAG3	206486_at	-0.399734	0.000163871	0.0131286	12
MUC12	226654_at	0.620101	6.40756e-10	9.58571e-08	7		HEG1	213069_at	-0.247424	0.000167175	0.0133264	3
RAPH1	225186_at	-0.539894	6.55664e-10	9.75993e-08	2		CAPZB	37012_at	0.351284	0.000170279	0.0135062	1
KHDRBS3	209781_s_at	-0.529594	6.94959e-10	1.02937e-07	8		NOL3	59625_at	0.232733	0.00017153	0.0135381	16
SLITRK6	235976_at	-1.11377	7.22098e-10	1.06429e-07	13		CA12	203963_at	0.47789	0.000176545	0.0138406	15
AKAP7	205771_s_at	-0.655683	7.42624e-10	1.08918e-07	6		VNN2	205922_at	-0.369285	0.000177635	0.0138406	6
FXR1	230201_at	-0.599316	7.53074e-10	1.09912e-07	3		P3H2	218717_s_at	-0.219024	0.000177966	0.0138406	3
SOX9-AS1	230419_at	-0.469177	8.06884e-10	1.17194e-07	17		SIRPB1	206934_at	-0.191119	0.000181408	0.0140397	20
SAMD13	229402_at	-0.510677	8.91155e-10	1.28808e-07	1		CYP1A1	205749_at	1.72591	0.000185015	0.0142432	15
MAP1B	226084_at	0.701705	8.98319e-10	1.2922e-07	5		NFKBIA	201502_s_at	-0.574859	0.000185824	0.0142432	14
MAGI2	209737_at	-0.608565	9.29567e-10	1.33075e-07	7			215304_at	-0.306278	0.000193995	0.0147984
RHOBTB3	225202_at	-0.755271	1.05965e-09	1.50976e-07	5		FOLR1	204437_s_at	-0.496088	0.000200523	0.0152235	11
AGR2	228969_at	0.727526	1.0732e-09	1.5218e-07	7		NINJ2	219594_at	-0.264045	0.000201578	0.0152311	12
OSBPL6	236261_at	-0.703293	1.09788e-09	1.54947e-07	2		TMCC1	213351_s_at	0.325827	0.000205046	0.0154201	3
SRD5A1	211056_s_at	-0.447529	1.19869e-09	1.68379e-07	5		TGFBI	201506_at	0.348166	0.000208898	0.015636	5
CREBBP	228177_at	-0.298336	1.26233e-09	1.76491e-07	16		GLYAT	222083_at	-0.226598	0.00021609	0.0160381	11
ZNF260	228920_at	-0.542619	1.27428e-09	1.77333e-07	19		TTC9	213174_at	0.226038	0.000216283	0.0160381	14
LTF	202018_s_at	-1.51201	1.4308e-09	1.98192e-07	3		FXYD6	217897_at	-0.317781	0.000221488	0.0162971	11
TLR5	210166_at	-0.452771	1.47257e-09	2.03038e-07	1		CX3CR1	205898_at	-0.313881	0.00022182	0.0162971	3
ITGA9	227297_at	-0.560558	1.51358e-09	2.07736e-07	3		DDAH2	215537_x_at	-0.29635	0.000226957	0.0165184	6
	1558290_a_at	0.579202	1.56272e-09	2.135e-07			TMED2	200087_s_at	0.330302	0.000227716	0.0165184	12
OIP5-AS1	225225_at	-0.320764	1.63153e-09	2.21888e-07	15		TNPO2	221507_at	0.272954	0.00022794	0.0165184	19
HM13	232209_x_at	0.296282	1.74739e-09	2.36569e-07	20		MYL12B	221474_at	0.259335	0.000230398	0.016621	18
	224325_at	-0.615852	1.90071e-09	2.56168e-07			CDKN1C	213348_at	-0.356537	0.000236519	0.0169394	11
TNNT3	1569986_x_at	0.453992	1.96904e-09	2.64187e-07	11		KLF5	209211_at	0.480891	0.000236937	0.0169394	13
ZEB1-AS1	229090_at	-0.603625	2.22555e-09	2.97269e-07	10			213397_x_at	0.572426	0.000238952	0.0170072
OCLN	227492_at	-0.373938	2.29223e-09	3.04815e-07	5		MPRIP	212197_x_at	-0.216007	0.000244547	0.0172207	17
MAP3K20	222757_s_at	-0.390236	2.42639e-09	3.21228e-07	2		NADK	208919_s_at	0.393534	0.000244952	0.0172207	1
LINC00865	232239_at	-0.507767	2.56295e-09	3.37812e-07	10		TNS1	221747_at	-0.247238	0.000245193	0.0172207	2
H2AFJ	228213_at	-0.385181	2.73065e-09	3.57666e-07	12		P2RY4	221466_at	-0.216688	0.000248584	0.0173823	X
IL4R	203233_at	-0.461392	2.73748e-09	3.57666e-07	16		CREB3L1	213059_at	0.357242	0.000253294	0.017624	11
	37005_at	0.5737	2.77994e-09	3.61634e-07			CKB	200884_at	-0.488833	0.000255693	0.017624	14
LOC728196	1568906_at	-0.490436	2.87904e-09	3.72905e-07	11		AVPI1	218631_at	-0.319217	0.000257551	0.017624	10
MFSD2A	225316_at	0.650062	2.90354e-09	3.74456e-07	1		NADK	208918_s_at	0.413859	0.000258213	0.017624	1
LMO4	229537_at	-0.536976	2.91661e-09	3.74527e-07	1		LRRC8D	218684_at	0.301273	0.000259066	0.017624	1
	228854_at	-1.11847	3.247e-09	4.15172e-07			CHST12	218927_s_at	-0.210855	0.000259097	0.017624	7
SETBP1	205933_at	-0.496463	3.31774e-09	4.21364e-07	18		ALDH1A3	203180_at	0.598104	0.000259778	0.017624	15
PPP1R3B	222662_at	-0.524136	3.32359e-09	4.21364e-07	8		GLRB	205279_s_at	-0.194687	0.00026599	0.017969	4
ATP6V0A4	220197_at	0.926784	3.39158e-09	4.27425e-07	7		MT1H	206461_x_at	-0.405419	0.000268088	0.0180343	16
ANTXR2	225524_at	-0.564904	3.39997e-09	4.27425e-07	4		ST5	202440_s_at	-0.284662	0.000270302	0.0181068	11
SEMA5A	229427_at	-0.663316	3.45173e-09	4.32116e-07	5		DPP4	203716_s_at	-0.273784	0.000274092	0.0182839	2
CEP78	1557985_s_at	-0.35197	3.5327e-09	4.4041e-07	9		ARPC3	208736_at	0.458762	0.000282321	0.0187272	12
PPARA	226978_at	-0.343345	3.57415e-09	4.43729e-07	22		TXNIP	201010_s_at	0.419578	0.000283087	0.0187272	1
NADK	208918_s_at	0.400903	3.6194e-09	4.47489e-07	1		CD24	266_s_at	0.391959	0.000287954	0.0189256	6
SH3RF3	228461_at	-0.72297	3.90196e-09	4.80439e-07	2		AMT	204294_at	-0.241037	0.00028846	0.0189256	3
MAP1B	212233_at	0.486079	3.92362e-09	4.81125e-07	5			221253_s_at	0.390297	0.000293173	0.019083
SPP1	209875_s_at	2.11691	3.96261e-09	4.83875e-07	4		HLF	204755_x_at	-0.40303	0.000293253	0.019083	17
AIFM2	224461_s_at	0.519901	3.97839e-09	4.83875e-07	10		IDS	202439_s_at	0.405458	0.000298415	0.0192867	X
MAP3K20	223519_at	-0.721039	3.99849e-09	4.84352e-07	2		TM9SF3	217758_s_at	0.387639	0.000299431	0.0192867	10
	226809_at	-0.695393	4.04364e-09	4.87845e-07			PIEZO2	219602_s_at	-0.329191	0.000300012	0.0192867	18
UGT8	228956_at	-1.04466	4.09514e-09	4.92075e-07	4		SH3BP5	201810_s_at	0.337648	0.00030457	0.019501	3
ARFGEF3	228051_at	-0.456221	4.71088e-09	5.63798e-07	6		FA2H	219429_at	0.440215	0.000306678	0.0195574	16
SLIT2	209897_s_at	-0.992907	4.76645e-09	5.68176e-07	4		LMAN2	200805_at	0.286078	0.000309749	0.0196746	5
KCTD12	212192_at	-0.436602	4.96087e-09	5.89005e-07	13		CA12	214164_x_at	0.558699	0.000312169	0.0197134	15
SRD5A1	210959_s_at	-0.594105	5.01183e-09	5.92703e-07	5		CYP2A7	207718_x_at	-0.295406	0.000312908	0.0197134	19
ST3GAL4	203759_at	0.58244	5.05174e-09	5.95071e-07	11		NT5E	203939_at	-0.35248	0.000314069	0.0197134	6
NAV3	204823_at	-0.828262	5.13953e-09	6.03038e-07	12		TBC1D16	222116_s_at	0.309753	0.000319464	0.0199474	17
CDKN2A	209644_x_at	0.530105	5.26726e-09	6.15611e-07	9		ZNF862	213444_at	-0.184459	0.000320782	0.0199474	7
PAPSS2	203060_s_at	-0.88002	5.3858e-09	6.27017e-07	10		ANG	205141_at	0.449828	0.00032155	0.0199474	14
TET3	235542_at	-0.48905	5.58848e-09	6.48091e-07	2		MUC5AC	217187_at	0.819512	0.000329352	0.0203522	11
ABCC3	209641_s_at	0.684206	5.62721e-09	6.50062e-07	17		ANKRD40	211717_at	-0.188328	0.000333873	0.0205519	17
	244260_at	0.672848	5.72169e-09	6.58435e-07			JAG2	32137_at	-0.34491	0.000336195	0.0206152	14
JADE3	204866_at	-0.503877	5.86627e-09	6.72485e-07	X		FUT3	214088_s_at	0.413865	0.000339175	0.0207182	19
TMEM72	1558323_at	0.319579	5.92944e-09	6.77134e-07	10			208155_x_at	-0.20114	0.000341766	0.0207485
ELFN2	1560713_a_at	0.45971	6.09566e-09	6.93469e-07	22			220856_x_at	0.364573	0.000342272	0.0207485
ALDH1A3	203180_at	0.516521	7.0111e-09	7.93435e-07	15		G6PD	202275_at	0.467199	0.000349916	0.0211315	X
SESTD1	227041_at	-0.494835	7.02742e-09	7.93435e-07	2		GULP1	204235_s_at	0.522122	0.000367049	0.0220825	2
ARHGEF26	227197_at	-0.517762	8.00115e-09	8.99979e-07	3		CA8	220234_at	-0.240064	0.000377272	0.0226122	8
PGRMC1	201121_s_at	-0.290197	8.43445e-09	9.41978e-07	X		TGIF2	216262_s_at	-0.201429	0.000388233	0.023182	20
CDK19	212899_at	-0.46432	8.44925e-09	9.41978e-07	6		NCOA1	210249_s_at	-0.216899	0.000393901	0.0234327	2
STRA6	221701_s_at	0.531044	8.46899e-09	9.41978e-07	15		LMO3	204424_s_at	-0.412907	0.000395941	0.0234665	12
NPAS3	220316_at	-0.465867	9.01983e-09	9.99531e-07	14		SCGB1A1	205725_at	-1.3755	0.000402389	0.0237603	11
NBL1	201621_at	0.624882	9.16075e-09	1.0114e-06	1		CD28	211856_x_at	-0.165547	0.000405684	0.0238665	2
KLHDC8A	222871_at	-0.444068	9.39298e-09	1.03323e-06	1			216014_s_at	-0.173804	0.000411759	0.0240825
IDS	206342_x_at	0.458139	9.74776e-09	1.0681e-06	X		FGFR2	208234_x_at	-0.250464	0.000412377	0.0240825	10
STMN1	200783_s_at	-0.387705	9.78141e-09	1.0681e-06	1		GAPDH	213453_x_at	0.346471	0.000415575	0.0241807	12
PPP3CB-AS1	235772_at	-0.266515	9.83482e-09	1.07003e-06	10		AP2B1	200612_s_at	0.351833	0.000426402	0.024596	17
ZNF44	228718_at	-0.554886	1.00114e-08	1.08529e-06	19		NADK	213607_x_at	0.254818	0.000427202	0.024596	1
GMNN	218350_s_at	-0.540468	1.00598e-08	1.0866e-06	6		TSC22D3	208763_s_at	-0.359269	0.00042734	0.024596	X
IDS	212221_x_at	0.442921	1.06559e-08	1.14685e-06	X		BMP5	205431_s_at	-0.2044	0.000429434	0.0246276	6
	1554007_at	-0.703386	1.08574e-08	1.16434e-06			SORL1	203509_at	0.420605	0.000449942	0.0257112	11
MSRB1	217977_at	0.528358	1.17314e-08	1.25358e-06	16		GPC4	204984_at	0.304656	0.000455524	0.0259372	X
C11orf95	218641_at	-0.462723	1.19011e-08	1.26719e-06	11		ZBTB16	205883_at	-0.355449	0.000460711	0.0260833	11
SOCS6	227542_at	-0.654436	1.21188e-08	1.2858e-06	18		PLPP1	209147_s_at	-0.269696	0.000463992	0.0260833	5
SLC3A2	200924_s_at	0.472427	1.25097e-08	1.32258e-06	11		OSER1	209020_at	0.30896	0.000465243	0.0260833	20
MUC5AC	217182_at	1.67175	1.27449e-08	1.3427e-06	11		TMSB4X	216438_s_at	0.579824	0.00046707	0.0260833	X
SLC30A1	212907_at	-0.440072	1.29866e-08	1.36336e-06	1		DPYSL3	201431_s_at	0.542098	0.000467361	0.0260833	5
HNRNPU	235603_at	-0.567414	1.32263e-08	1.38176e-06	1		COL9A2	213622_at	-0.337933	0.000467906	0.0260833	1
LOC102724094	238180_at	0.593476	1.32542e-08	1.38176e-06	7		PLA1A	219584_at	-0.378178	0.000472265	0.0262346	3
HEY2	219743_at	-0.565957	1.3456e-08	1.392e-06	6		DSTN	201022_s_at	0.336704	0.000478715	0.0265006	20
TRAF5	204352_at	-0.638017	1.34727e-08	1.392e-06	1		U2SURP	212061_at	-0.265306	0.00048873	0.0269099	3
SLITRK6	232176_at	-0.853503	1.3492e-08	1.392e-06	13		SLC35A3	209865_at	0.468421	0.000489486	0.0269099	1
MAFG	204970_s_at	0.546865	1.44441e-08	1.48512e-06	17		MBOAT7	209179_s_at	0.296784	0.000497811	0.0271703	19
	242478_at	0.768683	1.67078e-08	1.71198e-06			SH2D4A	219749_at	0.207402	0.000498401	0.0271703	8
GAD1	205278_at	1.07515	1.68036e-08	1.71592e-06	2		C4BPA	205654_at	-0.302624	0.000499335	0.0271703	1
ABHD2	221815_at	0.877667	1.69004e-08	1.71994e-06	15		PEX14	33760_at	-0.327981	0.000503516	0.0272304	1
TMEM45A	219410_at	-1.10809	1.69793e-08	1.72211e-06	3		ARSB	206129_s_at	-0.249372	0.000503855	0.0272304	5
PAX1	214401_at	-0.562689	1.70688e-08	1.72533e-06	20		PPM1A	203966_s_at	0.249446	0.00051267	0.0275668	14
ABCC1	202804_at	0.477601	1.74106e-08	1.75396e-06	16		SLC6A16	219820_at	-0.371469	0.000513537	0.0275668	19
CEL	1553970_s_at	1.30895	1.81847e-08	1.82579e-06	9		GALNT7	218313_s_at	0.647911	0.000518536	0.0277	4
PUM2	216221_s_at	-0.300745	1.94153e-08	1.94283e-06	2		P2RY13	220005_at	-0.331819	0.000520724	0.0277	3
LINC01315	229930_at	-0.360866	2.05145e-08	2.04598e-06	22		SLC29A3	219344_at	-0.188723	0.000522713	0.0277	10
GAPDH	AFFX-HUMGAPDH/M33197_3_at	0.314982	2.08321e-08	2.06416e-06	12		KLHL26	219354_at	-0.265169	0.000522969	0.0277	19
CCDC8	223495_at	-0.400059	2.08348e-08	2.06416e-06	19		PLAG1	205372_at	-0.292186	0.000528567	0.0279038	8
RASSF10	238755_at	-0.692283	2.10284e-08	2.07108e-06	11		SLC35A2	209326_at	0.293414	0.000533296	0.0280605	X
ABCA13	1553605_a_at	-0.861059	2.1043e-08	2.07108e-06	7		GTF3C1	202320_at	0.249251	0.000535374	0.0280772	16
ADAMTS15	229004_at	-0.46288	2.12927e-08	2.08878e-06	11		SULT2B1	205759_s_at	-0.30778	0.000541653	0.0283134	19
CYP4Z1	237395_at	-0.714064	2.15022e-08	2.10244e-06	1		FUT6	210398_x_at	0.569771	0.000551185	0.0284753	19
PCDH17	227289_at	-0.877077	2.17841e-08	2.12306e-06	13		GEM	204472_at	-0.341576	0.000552136	0.0284753	8
ATP6V1B1	205473_at	-0.472438	2.21082e-08	2.14494e-06	2		TCF4	222146_s_at	0.331223	0.000553104	0.0284753	18
CDKN1C	219534_x_at	-0.466836	2.21519e-08	2.14494e-06	11		EFHD1	209343_at	-0.335709	0.000554033	0.0284753	2
HOXA1	214639_s_at	0.729748	2.22571e-08	2.14817e-06	7		SLC8A2	215267_s_at	-0.211044	0.000554136	0.0284753	19
ZNF844	228346_at	-0.373798	2.24013e-08	2.15514e-06	19		RPN2	208689_s_at	0.381942	0.000556065	0.0284753	20
TAGLN3	204743_at	0.65528	2.30185e-08	2.20741e-06	3		PCDH17	205656_at	-0.258458	0.000557622	0.0284753	13
DNER	226281_at	0.680261	2.33833e-08	2.23523e-06	2		CLDN8	214598_at	-0.620781	0.00055904	0.0284753	21
BARD1	227545_at	-0.585803	2.39293e-08	2.28015e-06	2		TSPAN1	209114_at	0.333767	0.000567289	0.0288035	1
CYP1A1	205749_at	1.94767	2.4436e-08	2.32103e-06	15		IDH1	201193_at	0.406921	0.000570849	0.0288922	2
MFSD4A	239304_at	0.361285	2.4737e-08	2.34219e-06	1		PARP16	219034_at	-0.189107	0.000574453	0.028976	15
TSPAN2	227236_at	-0.846053	2.57692e-08	2.43222e-06	1		AIF1	215051_x_at	-0.297689	0.000577858	0.028976	6
TFF3	204623_at	0.790417	2.61009e-08	2.45578e-06	21		RAB11A	200863_s_at	0.360688	0.000577956	0.028976	15
MBOAT7	209179_s_at	0.507028	2.80701e-08	2.62245e-06	19		PSMD9	209334_s_at	-0.212152	0.000589627	0.0294684	12
LHX6	219884_at	0.518495	2.81335e-08	2.62245e-06	9		MIA2	215930_s_at	0.145783	0.000602931	0.0300392	14
RFTN1	212646_at	-0.548532	2.81352e-08	2.62245e-06	3		ASXL1	212238_at	-0.200852	0.000609747	0.0302841	20
SQSTM1	213112_s_at	0.390163	2.85804e-08	2.65302e-06	5		NFE2L2	201146_at	0.577061	0.000615182	0.0304591	2
SRD5A1	204675_at	-0.680097	2.87237e-08	2.65302e-06	5		DOCK9	215237_at	-0.197305	0.000617106	0.0304598	13
ULK2	204063_s_at	-0.49098	2.87292e-08	2.65302e-06	17			212390_at	-0.207603	0.000628017	0.0308567
LIN52	228583_at	-0.430286	2.88835e-08	2.65906e-06	14		PDLIM4	211564_s_at	-0.50444	0.000629017	0.0308567	5
RMI1	218979_at	-0.501169	2.91467e-08	2.67506e-06	9		SLC35A3	206770_s_at	0.41812	0.0006379	0.0311964	1
S100A10	200872_at	0.59055	2.94164e-08	2.69156e-06	1		AQP1	209047_at	-0.214065	0.000644904	0.0314425	7
FMOD	202709_at	0.693319	2.99759e-08	2.73438e-06	1		LY6D	206276_at	0.975183	0.00065735	0.0319516	8
ZFP82	1555793_a_at	-0.466649	3.01199e-08	2.73586e-06	19		MCF2L	35147_at	0.219763	0.000661947	0.0320163	13
HOTS	224348_s_at	0.745187	3.01749e-08	2.73586e-06	11		SOD1	200642_at	0.32122	0.000662696	0.0320163	21
CEL	205910_s_at	1.23222	3.06429e-08	2.76989e-06	9		TNS1	221748_s_at	-0.530551	0.000667916	0.0321709	2
GALNT6	219956_at	0.731163	3.09571e-08	2.78987e-06	12		TMEM165	218095_s_at	0.354442	0.000677322	0.0325257	4
ITGB2-AS1	229041_s_at	-0.585287	3.14754e-08	2.82806e-06	21		TMCC1	213349_at	0.185645	0.000685826	0.0328352	3
HNMT	204112_s_at	-0.554474	3.17803e-08	2.8469e-06	2		PON2	201876_at	0.25507	0.000689118	0.032894	7
CLDN8	214598_at	-0.730931	3.21163e-08	2.86641e-06	21		KIF21B	204411_at	-0.232581	0.000701992	0.0333522	1
NOL3	59625_at	0.451222	3.21897e-08	2.86641e-06	16			217014_s_at	0.336095	0.000702901	0.0333522
ITGA2	227314_at	-0.541612	3.26168e-08	2.89583e-06	5		EIF4G2	200004_at	0.32841	0.000708529	0.0334825	11
CDON	227526_at	-0.503966	3.33867e-08	2.95541e-06	11		ERG28	202562_s_at	0.25864	0.000709846	0.0334825	14
CRIM1	202552_s_at	-0.500435	3.37094e-08	2.97517e-06	2		GABARAPL1	208869_s_at	0.303981	0.000723113	0.0340046	12
TXNDC16	226747_at	-0.544335	3.41961e-08	3.00908e-06	14		GTF2IRD1	218412_s_at	-0.181029	0.000725181	0.0340046	7
YY1	224711_at	-0.304692	3.42946e-08	3.00908e-06	14		TNIK	213107_at	-0.218971	0.000732418	0.0342432	3
DSG2	217901_at	-0.548974	3.49074e-08	3.05389e-06	18		LASP1	200618_at	0.275682	0.000735831	0.0343022	17
KCNMB2	223823_at	-0.768858	3.53338e-08	3.08218e-06	3		PTCD2	219658_at	-0.215643	0.000747313	0.0347359	5
CACNG4	221585_at	0.675336	3.64622e-08	3.17137e-06	17		MPRIP	214771_x_at	-0.166813	0.000755185	0.0349997	17
SCD5	224901_at	-0.515025	3.68176e-08	3.19299e-06	4		NLRP1	211822_s_at	-0.175579	0.000760776	0.0350052	17
ZSCAN26	213218_at	-0.386851	3.71578e-08	3.21318e-06	6		LRRC61	218907_s_at	-0.313561	0.000763764	0.0350052	7
LRP8	205282_at	-0.518686	3.7521e-08	3.23524e-06	1		ARRB1	43511_s_at	-0.160875	0.000765319	0.0350052	11
	213801_x_at	-0.244228	3.82994e-08	3.29286e-06			PHLPP2	213407_at	-0.194899	0.000766086	0.0350052	16
	200631_s_at	-0.213178	3.94936e-08	3.38581e-06			CRISPLD2	221541_at	-0.165156	0.000768211	0.0350052	16
ERP27	227450_at	-1.03376	4.02581e-08	3.44149e-06	12		DUSP2	204794_at	-0.540663	0.000769935	0.0350052	2
FKBP11	219117_s_at	0.57067	4.12404e-08	3.51542e-06	12		ZNF609	212617_at	-0.175143	0.000770672	0.0350052	15
U2SURP	212061_at	-0.597672	4.18519e-08	3.55741e-06	3		LYPLA1	212449_s_at	0.472992	0.000778512	0.0351789	8
FNIP2	225922_at	-0.564121	4.30926e-08	3.6525e-06	4		CISD1	218597_s_at	0.363502	0.00077891	0.0351789	10
APPL2	218218_at	-0.539702	4.5877e-08	3.87752e-06	12		AP1S2	203300_x_at	-0.232052	0.000797618	0.035902	X
TFPI	213258_at	-0.91669	4.68573e-08	3.94921e-06	2		POLA1	204835_at	-0.220014	0.000799562	0.035902	X
PRR15L	219127_at	-0.434284	4.77019e-08	4.0091e-06	17		STAC	205743_at	-0.254069	0.000801675	0.035902	3
TSPAN1	209114_at	0.283036	4.80319e-08	4.02553e-06	1		ZDHHC3	218078_s_at	0.243307	0.000806852	0.0360326	3
KANK1	213005_s_at	-0.565032	4.98034e-08	4.16234e-06	9		LPIN1	212274_at	-0.244025	0.00080914	0.0360339	2
RUNX2	232231_at	-0.713066	5.01047e-08	4.17585e-06	6		VNN3	220528_at	-0.390511	0.000814181	0.036136	6
ZNF678	242923_at	-0.441271	5.07495e-08	4.21785e-06	1			201522_x_at	-0.252925	0.000815967	0.036136
GALNT6	228303_at	0.565571	5.14639e-08	4.26538e-06	12		SORBS3	209253_at	-0.201342	0.00082197	0.036301	8
FRMD4A	225168_at	-0.477656	5.28355e-08	4.36696e-06	10			215363_x_at	0.425658	0.000833173	0.0366942
ST3GAL6	213355_at	-0.588217	5.42873e-08	4.47459e-06	3		RNFT2	221908_at	0.296181	0.00085012	0.0373373	12
ING1	244177_at	-0.546465	5.67907e-08	4.66807e-06	13		TIAM1	213135_at	0.386443	0.000857823	0.0375268	21
GAB1	226002_at	-0.410084	5.72491e-08	4.69286e-06	4		GULP1	204237_at	0.41973	0.000860147	0.0375268	2
ZNF260	1558700_s_at	-0.612822	5.80876e-08	4.74858e-06	19		JAG2	209784_s_at	-0.34494	0.000862027	0.0375268	14
AFDN-DT	210409_at	-0.646078	5.85383e-08	4.77239e-06	6		DNASE1L3	205554_s_at	0.319106	0.000863848	0.0375268	3
COMMD2	226910_at	-0.482726	6.00928e-08	4.88581e-06	3		MTHFSD	218879_s_at	-0.22481	0.000867622	0.0375883	16
PCDH17	228863_at	-1.09842	6.04391e-08	4.90065e-06	13		TPSG1	220339_s_at	-0.225087	0.000870095	0.0375933	16
ST6GALNAC1	227725_at	0.327795	6.50548e-08	5.26065e-06	17		GADD45B	207574_s_at	-0.472543	0.000877826	0.0377954	19
KLF13	225390_s_at	-0.434026	6.62439e-08	5.33642e-06	15		APLP2	208704_x_at	0.302855	0.000879687	0.0377954	11
MYLK	224823_at	-0.750127	6.65805e-08	5.33642e-06	3		ANXA6	200982_s_at	-0.235664	0.000881885	0.0377954	5
SASH1	226022_at	-0.467651	6.65915e-08	5.33642e-06	6		BSDC1	222200_s_at	0.267578	0.00088778	0.037946	1
	212244_at	-0.468152	6.67665e-08	5.33642e-06				210645_s_at	0.341723	0.000892559	0.0380483
KPNA4	213567_at	-0.326269	6.68836e-08	5.33642e-06	3		ATP6V0A4	220197_at	0.408394	0.00093946	0.0399408	7
GSR	205770_at	0.773676	6.87344e-08	5.46951e-06	8		CTGF	209101_at	0.736098	0.000953381	0.0404249	6
ZNF529	231940_at	-0.619944	7.12236e-08	5.64295e-06	19		ATP10A	214255_at	-0.230003	0.000957199	0.0404791	15
RPS7	213941_x_at	-0.217426	7.12913e-08	5.64295e-06	2		GAPDH	217398_x_at	0.319969	0.000972501	0.0410174	12
NAA20	223040_at	0.368041	7.34967e-08	5.80217e-06	20		CHAC1	219270_at	-0.180997	0.00097856	0.0411641	15
PDE4A	204735_at	-0.350354	7.39955e-08	5.82617e-06	19		TTC39A	210652_s_at	0.349103	0.000996512	0.0418089	1
PIEZO2	222908_at	-0.591501	7.50082e-08	5.89041e-06	18		ITGB5	201124_at	-0.217528	0.0010084	0.0421328	3
MT1F	213629_x_at	-0.537452	7.64146e-08	5.97251e-06	16		MANSC1	220945_x_at	0.415863	0.00100952	0.0421328	12
EPC2	225838_at	-0.38821	7.6453e-08	5.97251e-06	2		PSCA	205319_at	1.19573	0.00102373	0.0424593	8
EPDR1	223253_at	-0.505942	7.70134e-08	6.00063e-06	7		KRAS	204009_s_at	0.462412	0.00102634	0.0424593	12
	213310_at	-0.43316	7.8153e-08	6.07361e-06			DIEXF	220251_at	-0.227206	0.00102925	0.0424593	1
KCNA1	230849_at	-1.06841	7.83597e-08	6.07389e-06	12		GALE	202528_at	0.389327	0.00102954	0.0424593	1
SESN3	225123_at	-0.556606	7.92131e-08	6.10979e-06	11			213447_at	-0.218059	0.00103066	0.0424593
ZNF232	219123_at	-0.344481	7.92313e-08	6.10979e-06	17		ABCC1	202805_s_at	0.286575	0.00103869	0.0426799	16
	229321_s_at	0.339369	8.11367e-08	6.24064e-06			NKX3-1	209706_at	0.741229	0.00104297	0.0427455	8
TTC39C	230747_s_at	-0.372028	8.21237e-08	6.30036e-06	18		LGALS3	208949_s_at	0.232062	0.00104893	0.0428798	14
	213598_at	-0.482201	8.46585e-08	6.47822e-06			ARRB1	221861_at	-0.198776	0.0010574	0.0431155	11
PANX2	239067_s_at	0.665516	8.86264e-08	6.76454e-06	22		SULF1	212344_at	-0.207512	0.00106199	0.0431921	8
SOX5	238009_at	-0.514321	9.01417e-08	6.86269e-06	12		GHRHR	211545_at	-0.147951	0.00106959	0.0433873	7
ARHGAP29	203910_at	-0.614336	9.08704e-08	6.90061e-06	1		PLEKHB2	201410_at	0.343464	0.00107244	0.0433873	2
	242710_at	0.687779	9.40119e-08	7.10731e-06			CTSC	201487_at	0.602223	0.00107495	0.0433873	11
DNAH5	232381_s_at	-0.542549	9.40674e-08	7.10731e-06	5		VAV1	206219_s_at	-0.222278	0.00108944	0.0438612	19
MUC5AC	217187_at	1.52098	9.75052e-08	7.34851e-06	11		SLC3A2	200924_s_at	0.264858	0.00110021	0.0441831	11
CDKN1C	216894_x_at	-0.382853	9.79442e-08	7.36304e-06	11		SERPINB13	217272_s_at	0.610109	0.00110432	0.0442367	18
	1570301_at	-0.46901	9.86536e-08	7.39778e-06			EVC	219432_at	-0.18068	0.00115046	0.0458595	4
EVC	219432_at	-0.408447	9.89814e-08	7.40381e-06	4		CD24	216379_x_at	0.207059	0.00115143	0.0458595	6
CDC14A	205288_at	-0.498837	1.04497e-07	7.79686e-06	1		PHTF2	209780_at	0.312908	0.00115346	0.0458595	7
FUT3	214088_s_at	0.595925	1.06142e-07	7.89994e-06	19			206405_x_at	-0.21612	0.0011688	0.0463539
CYSRT1	1569144_a_at	0.373901	1.07585e-07	7.98743e-06	9		MFSD1	218109_s_at	0.343871	0.00117533	0.0464711	3
ZNF436-AS1	229086_at	-0.307723	1.09373e-07	8.10012e-06	1		TOX4	201684_s_at	-0.158283	0.00117759	0.0464711	14
SEPHS1	208940_at	-0.338772	1.11313e-07	8.22338e-06	10		GHITM	209248_at	0.414412	0.00118571	0.0464914	10
	227077_at	-0.380005	1.12435e-07	8.28584e-06			SH3TC1	219256_s_at	-0.212612	0.00119193	0.0464914	4
MAP3K20	225662_at	-0.771259	1.21241e-07	8.91288e-06	2		ACADVL	200710_at	0.304477	0.001196	0.0464914	17
LMO4	227155_at	-0.510089	1.24074e-07	9.09877e-06	1		NOS2	210037_s_at	-0.479916	0.00119935	0.0464914	17
XPOT	227117_at	-0.412956	1.24886e-07	9.13589e-06	12		GNE	205042_at	0.544833	0.00120007	0.0464914	9
	222376_at	-0.538522	1.29651e-07	9.46134e-06			ENTPD4	204076_at	0.334297	0.00120314	0.0464914	8
SH3KBP1	223082_at	-0.361114	1.30015e-07	9.46486e-06	X		LPIN1	212276_at	-0.195835	0.00120621	0.0464914	2
RNF157-AS1	230776_at	-0.513064	1.31267e-07	9.53281e-06	17		EFHD2	217992_s_at	0.366367	0.00120644	0.0464914	1
CHST10	204065_at	-0.332732	1.32837e-07	9.62341e-06	2		FUT6	211465_x_at	0.366597	0.0012071	0.0464914	19
PTPN21	226380_at	-0.488333	1.34102e-07	9.6916e-06	14			216028_at	-0.286114	0.00120727	0.0464914
FKBP11	219118_at	0.585789	1.34773e-07	9.71668e-06	12		WWC3	219520_s_at	-0.192283	0.00121287	0.0465427	X
	219489_s_at	-0.548606	1.36718e-07	9.83318e-06			EFNB2	202668_at	-0.415329	0.0012153	0.0465427	13
GPRASP1	204793_at	-0.579186	1.3885e-07	9.9626e-06	X		ZBTB25	214482_at	-0.191079	0.00121736	0.0465427	14
AFAP1L1	226955_at	-0.561885	1.44336e-07	1.03314e-05	5		SELPLG	209879_at	-0.306299	0.0012277	0.0468258	12
CDC42EP3	225685_at	-0.428368	1.45297e-07	1.03754e-05	2		OSGIN1	219475_at	0.341971	0.0012379	0.0469836	16
CPPED1	239135_at	-0.441038	1.48347e-07	1.0568e-05	16		TESK2	205486_at	-0.187501	0.00123925	0.0469836	1
LINC01590	230506_at	0.583066	1.48947e-07	1.05855e-05	6		GPRASP1	204793_at	-0.234783	0.00124108	0.0469836	X
ACSS3	229222_at	-0.558125	1.49851e-07	1.06245e-05	12		NR1I2	207202_s_at	-0.166896	0.00124362	0.0469836	3
C12orf75	225105_at	-0.35957	1.56405e-07	1.1063e-05	12		TCP11	220378_at	-0.215794	0.0012501	0.0471165	6
FNTA	200090_at	-0.219707	1.57114e-07	1.10869e-05	8		MYO15B	59375_at	-0.224329	0.00127098	0.0477559	17
	244362_at	-0.322677	1.58174e-07	1.11355e-05			ZKSCAN1	214670_at	0.446367	0.00127527	0.0477559	7
GALE	202528_at	0.464331	1.61005e-07	1.13082e-05	1		NRF1	204651_at	-0.214339	0.00127781	0.0477559	7
BPIFB2	232698_at	0.719649	1.64789e-07	1.15468e-05	20		GAPDH	212581_x_at	0.311755	0.00127904	0.0477559	12
C12orf49	222767_s_at	0.293092	1.78948e-07	1.25097e-05	12		NAA60	218661_at	-0.18414	0.00128764	0.0479595	16
	227405_s_at	-0.40557	1.88711e-07	1.31559e-05				214428_x_at	-0.642431	0.0012927	0.0479595
INO80	225357_s_at	-0.380657	1.89072e-07	1.31559e-05	15		ARRB1	218832_x_at	-0.188911	0.00129352	0.0479595	11
SCAPER	209741_x_at	-0.450837	1.89563e-07	1.31594e-05	15		IBTK	210970_s_at	0.372874	0.00131661	0.0486209	6
KLF12	227261_at	-0.551009	1.92338e-07	1.33212e-05	13		RNASET2	217984_at	0.219332	0.00131746	0.0486209	6
SELENOP	201427_s_at	-0.516068	1.97193e-07	1.36259e-05	5		TSPAN8	203824_at	0.583028	0.00132914	0.048853	12
CYB561A3	224735_at	0.443091	2.00953e-07	1.38537e-05	11		HADHB	201007_at	0.248888	0.00132988	0.048853	2
	219563_at	-0.52046	2.17931e-07	1.49896e-05			HS1BP3	219020_at	-0.187426	0.00133911	0.0490793	2
DPYD	204646_at	-0.600846	2.19986e-07	1.50963e-05	1		PVRIG	219812_at	-0.238077	0.00134635	0.0491304	7
GRSF1	215030_at	-0.433729	2.21832e-07	1.51658e-05	4		RBMS2	205228_at	-0.173931	0.00134966	0.0491304	12
	1556888_at	-0.458111	2.22035e-07	1.51658e-05			PRELID3A	206273_at	-0.251754	0.00135117	0.0491304	18
BTBD7	224945_at	-0.322863	2.2252e-07	1.51658e-05	14		GGA1	45572_s_at	-0.212977	0.00135284	0.0491304	22
JPT1	217755_at	0.487701	2.24579e-07	1.52617e-05	17		IRS2	209184_s_at	-0.398415	0.00135775	0.0491968	13
FAM189A2	213900_at	-0.325732	2.24947e-07	1.52617e-05	9		TLE1	203221_at	0.290432	0.00136496	0.0493377	9
ABL2	226893_at	0.317288	2.26037e-07	1.5301e-05	1		RNF10	207801_s_at	0.222869	0.00136783	0.0493377	12
FAM122A	235043_at	-0.339712	2.27111e-07	1.53389e-05	9		KCNMA1	221584_s_at	-0.24181	0.0013722	0.0493836	10
ZNF22	218005_at	-0.406425	2.34691e-07	1.58152e-05	10		KLF5	209212_s_at	0.528149	0.00137554	0.0493925	13
FAM122A	235424_at	-0.384938	2.38889e-07	1.60619e-05	9		FANCA	203805_s_at	-0.211254	0.00138356	0.0495687	16
	231930_at	1.03873	2.48235e-07	1.66529e-05			ST3GAL4	203759_at	0.354334	0.00139255	0.0497788	11
PTPRM	203329_at	-0.341374	2.49266e-07	1.66847e-05	18		LY9	215967_s_at	-0.197864	0.00140114	0.0499739	1
STEAP4	225987_at	-0.557608	2.50413e-07	1.6724e-05	7		MT1X	208581_x_at	-0.412576	0.00140944	0.0501577	16
GDA	224209_s_at	-1.06361	2.54211e-07	1.69399e-05	9		SKP1	207974_s_at	0.371387	0.00141619	0.0502859	5
MARCKS	225897_at	-0.352356	2.60534e-07	1.73226e-05	6		CDC14B	208022_s_at	0.451285	0.00142202	0.0503805	9
FAM213B	231835_at	-0.368008	2.73417e-07	1.81389e-05	1		WBP1L	202808_at	-0.284403	0.00142821	0.0504877	10
ARRDC3	224797_at	-0.469784	2.79742e-07	1.85175e-05	5		OR1D2	221464_at	-0.165676	0.0014315	0.0504921	17
BTG4	220766_at	-0.505326	2.84414e-07	1.87852e-05	11		CHP1	214665_s_at	0.332649	0.00145653	0.0510786	15
ZFP3	235728_at	-0.281233	2.86996e-07	1.8914e-05	17		ANO10	218910_at	0.182935	0.00145688	0.0510786	3
CMYA5	233520_s_at	-0.424103	2.90197e-07	1.90828e-05	5		PBXIP1	212259_s_at	0.232059	0.00145774	0.0510786	1
KCNE1	236407_at	0.362853	2.92546e-07	1.91951e-05	21		HTRA1	201185_at	-0.229769	0.00146486	0.051111	10
DIO1	206457_s_at	0.670036	3.0081e-07	1.96942e-05	1		CYP2E1	209975_at	-0.180747	0.00146508	0.051111	10
PAK1	230100_x_at	-0.406028	3.04809e-07	1.99124e-05	11			217756_x_at	0.235989	0.00147349	0.0511872
ZBTB8A	235142_at	-0.528089	3.0749e-07	2.00438e-05	1		MALL	209373_at	-0.284702	0.00147551	0.0511872	2
SEC14L3	241221_at	-0.711934	3.09814e-07	2.01514e-05	22		ZFR	213286_at	-0.211471	0.00147689	0.0511872	5
RAB23	229504_at	-0.5799	3.15476e-07	2.04375e-05	6		LYPLA1	203007_x_at	0.590455	0.00149908	0.0518436	8
SOCS6	206020_at	-0.517022	3.15579e-07	2.04375e-05	18		MYLK	202555_s_at	-0.364715	0.00151045	0.0521027	3
ZNF610	235953_at	-0.385774	3.17547e-07	2.05205e-05	19		SCP2	211733_x_at	0.537447	0.00151311	0.0521027	1
SETBP1	227478_at	-0.569991	3.36707e-07	2.17118e-05	18		ZC3H3	213445_at	-0.160277	0.00152718	0.0524736	8
CTNNAL1	202468_s_at	-0.397825	3.38295e-07	2.17673e-05	9			208451_s_at	-0.669498	0.00153163	0.0525135
	223870_at	-0.566542	3.46423e-07	2.22424e-05			CHST3	209834_at	-0.17829	0.00153949	0.0526698	10
RFC3	204127_at	-0.45699	3.47554e-07	2.22673e-05	13		AMMECR1	204976_s_at	0.40943	0.00154479	0.0527378	X
ZNF615	241827_at	-0.396884	3.51937e-07	2.24999e-05	19		TLE3	212770_at	-0.162175	0.00155075	0.0528281	15
ITM2A	202746_at	-0.894317	3.57848e-07	2.2829e-05	X			209499_x_at	-0.368257	0.00156614	0.0532387
	210524_x_at	-0.431181	3.61265e-07	2.2998e-05			RUNX2	221282_x_at	-0.190799	0.00157155	0.053309	6
SNTB1	226438_at	-0.39649	3.62131e-07	2.30041e-05	8			206090_s_at	-0.197656	0.00158859	0.0536721
ZNF709	242028_at	-0.448254	3.70951e-07	2.35145e-05	19		DDAH2	202262_x_at	-0.244892	0.00158899	0.0536721	6
	243671_at	-0.368305	3.73089e-07	2.36e-05			TRIM2	202341_s_at	0.337938	0.00159837	0.053875	4
PRPF38A	223230_at	-0.283433	3.84246e-07	2.42545e-05	1			215176_x_at	-0.283088	0.00160215	0.0538884
OCLN	209925_at	-0.46532	3.8773e-07	2.44229e-05	5		BUB3	209974_s_at	0.340289	0.00160912	0.0539892	10
	227943_at	-0.672586	3.92173e-07	2.46508e-05				215650_at	-0.144721	0.00161192	0.0539892
SPIDR	228325_at	-0.416887	3.95574e-07	2.48125e-05	8		PPP1R2	213774_s_at	-0.168474	0.00162276	0.0542383	3
HEG1	213069_at	-0.478976	3.98977e-07	2.49736e-05	3		STAT4	206118_at	-0.227809	0.00163102	0.0544002	2
SUB1	221727_at	-0.588842	4.01152e-07	2.50574e-05	5		KLF12	214276_at	-0.181654	0.00167748	0.0558333	13
RHOBTB1	212651_at	-0.443789	4.21034e-07	2.62445e-05	10		CAPRIN2	218456_at	-0.278687	0.0016812	0.0558334	12
DDHD1	225971_at	-0.47793	4.2192e-07	2.6245e-05	14		MBD1	203353_s_at	-0.15411	0.00168449	0.0558334	18
	226204_at	-0.347319	4.29846e-07	2.66826e-05			FXYD1	205384_at	-0.468957	0.00169452	0.0560493	19
ZFP2	207757_at	-0.309175	4.38231e-07	2.71467e-05	5		MYO15B	219173_at	-0.255843	0.00170817	0.0563837	17
INSR	226212_s_at	-0.495068	4.5017e-07	2.78287e-05	19		EPHX3	220013_at	-0.238274	0.00171574	0.0564628	19
	239986_at	0.539495	4.51503e-07	2.78536e-05				213598_at	-0.290001	0.00171765	0.0564628
PHACTR2	227947_at	-0.514127	4.53303e-07	2.79071e-05	6		PDE8B	213228_at	-0.455986	0.0017255	0.0566041	5
NAV1	227584_at	0.348121	4.61247e-07	2.83378e-05	1		IPO13	203546_at	0.16677	0.0017338	0.0566939	1
PIEZO1	202771_at	-0.467666	4.63814e-07	2.84372e-05	16		FUT4	209893_s_at	-0.201714	0.00173851	0.0566939	11
NPDC1	218086_at	0.561012	4.78979e-07	2.93069e-05	9		IL5RA	207902_at	-0.203203	0.00174104	0.0566939	3
CDC42EP5	227850_x_at	0.706783	4.89973e-07	2.99184e-05	19		PRSS12	205515_at	-0.367662	0.00174578	0.0566939	4
GAPDH	213453_x_at	0.341184	4.99123e-07	3.0415e-05	12		LAPTM4B	208029_s_at	0.440423	0.00174602	0.0566939	8
HYLS1	227687_at	-0.465245	5.07699e-07	3.08747e-05	11		LRRC15	213909_at	-0.146875	0.00175576	0.0568944	3
	1561368_at	-0.696696	5.15892e-07	3.13093e-05			ADAMTS13	220208_at	-0.196494	0.00176023	0.0569237	9
	227293_at	-0.389023	5.18736e-07	3.14182e-05			CBR3	205379_at	0.689988	0.00176634	0.0570054	21
BCL2	203685_at	-0.46096	5.21452e-07	3.15189e-05	18		RRAD	204802_at	-0.387667	0.00177323	0.0570672	16
	221511_x_at	0.330672	5.25275e-07	3.16598e-05			MGC2889	211718_at	-0.2007	0.00177651	0.0570672	3
TTC5	243007_at	-0.32413	5.259e-07	3.16598e-05	14		LINC00312	220244_at	-0.246162	0.0017815	0.0570672	3
OCLN	235937_at	-0.38721	5.33941e-07	3.20794e-05	5		CRK	202224_at	0.246156	0.00178257	0.0570672	17
B3GNT6	1552834_at	0.613383	5.35936e-07	3.20869e-05	11		ACR	207427_at	-0.227154	0.0017908	0.0572159	22
KANK2	218418_s_at	-0.348464	5.36211e-07	3.20869e-05	19		PPP5C	215705_at	-0.184069	0.00179742	0.0572424	19
	220987_s_at	-0.375548	5.43322e-07	3.24475e-05			NPDC1	218086_at	0.338159	0.00180649	0.0572424	9
DAPK1	203139_at	-0.818951	5.46733e-07	3.25862e-05	9		PPP1R7	201213_at	-0.202843	0.00180783	0.0572424	2
N4BP2L1	229718_at	-0.340057	5.53728e-07	3.29374e-05	13		CYP2A6	207244_x_at	-0.31889	0.00180926	0.0572424	19
CLPX	223507_at	-0.338479	5.74079e-07	3.40802e-05	15		COPB2	201098_at	0.383224	0.00180958	0.0572424	3
EXOC2	226270_at	-0.329313	5.78361e-07	3.42665e-05	6		TSPYL2	218012_at	-0.200477	0.0018229	0.0575495	X
ZC3H12C	231899_at	-0.557793	5.806e-07	3.43178e-05	11		APLP2	208248_x_at	0.312467	0.00183607	0.0578507	11
NEURL1B	225355_at	-0.56672	5.81522e-07	3.43178e-05	5		MT1HL1	211456_x_at	-0.29359	0.00184433	0.0579054	1
TP53RK	235192_at	-0.309228	5.843e-07	3.43572e-05	20		TIMP1	201666_at	0.376844	0.00184507	0.0579054	X
ITGB5	201124_at	-0.430012	5.84486e-07	3.43572e-05	3		BCAS1	204378_at	0.35141	0.00185983	0.0581691	20
METTL21A	1553743_at	-0.379817	5.89399e-07	3.45781e-05	2		CXCL14	218002_s_at	0.793392	0.00186077	0.0581691	5
MBTPS2	226760_at	-0.389828	5.94455e-07	3.48064e-05	X		GADD45B	209304_x_at	-0.322173	0.00187622	0.0585372	19
FICD	219910_at	0.381176	6.11368e-07	3.57268e-05	12		DSTYK	211515_s_at	-0.192759	0.00189	0.0587734	1
RPS27	200741_s_at	-0.166555	6.18945e-07	3.60991e-05	1		SAMD4A	212845_at	-0.2111	0.00189116	0.0587734	14
GTDC1	219770_at	-0.292379	6.30061e-07	3.66759e-05	2			204561_x_at	-0.238145	0.00191323	0.0592942
PCDH7	228640_at	-0.712069	6.38534e-07	3.70969e-05	4		DHTKD1	209916_at	0.21382	0.00191535	0.0592942	10
C3	217767_at	-1.02172	6.4189e-07	3.71519e-05	19		FAM53C	218023_s_at	-0.169016	0.00192296	0.0594143	5
C4orf19	219450_at	-0.42676	6.41963e-07	3.71519e-05	4		TWF1	201745_at	0.511342	0.00193564	0.0596579	12
PTPN3	227944_at	-0.396575	6.47302e-07	3.73886e-05	9		DOCK6	222004_s_at	-0.193528	0.00193833	0.0596579	19
SPRED1	235074_at	-0.305441	6.58658e-07	3.79712e-05	15		HOXB7	216973_s_at	-0.132741	0.00194748	0.059776	17
SERTAD4	230660_at	-0.489398	6.61035e-07	3.80156e-05	1		PPARD	37152_at	0.159638	0.00194967	0.059776	6
PTPRM	1555579_s_at	-0.520067	6.61969e-07	3.80156e-05	18		RFTN1	212646_at	-0.343011	0.00198089	0.0605572	3
H2AFJ	220936_s_at	-0.516891	6.73286e-07	3.85793e-05	12		FUT3	216010_x_at	0.460409	0.00198586	0.0605572	19
	1556794_at	-0.575214	6.74365e-07	3.85793e-05			DHRS9	219799_s_at	0.311303	0.00198904	0.0605572	2
NCK1	236922_at	-0.402298	6.76734e-07	3.8641e-05	3		CTLA4	221331_x_at	-0.184789	0.00199034	0.0605572	2
ZFX	229022_at	-0.377679	7.00324e-07	3.98389e-05	X		NFATC1	211105_s_at	-0.252097	0.00199518	0.0605889	18
HNMT	228772_at	-0.63979	7.00376e-07	3.98389e-05	2		FKBP1A	200709_at	0.305561	0.00201795	0.0611637	20
CADM1	209031_at	-0.516236	7.14505e-07	4.05655e-05	11		BICC1	213429_at	-0.338343	0.0020292	0.0613881	10
MALL	209373_at	-0.529426	7.3136e-07	4.14437e-05	2		ELF4	203490_at	-0.171752	0.00203813	0.0615415	X
MT3	205970_at	-0.392211	7.43521e-07	4.20532e-05	16		RAB3GAP1	212932_at	-0.290639	0.00204455	0.0615914	2
ZSCAN31	222016_s_at	0.633393	7.503e-07	4.23566e-05	6		PBXIP1	214177_s_at	0.284817	0.00204751	0.0615914	1
HPRT1	202854_at	-0.354435	7.6271e-07	4.29761e-05	X		PGAM1	200886_s_at	0.239755	0.00207233	0.0622206	10
NFYB	218127_at	-0.503967	8.0218e-07	4.51151e-05	12		PDE4DIP	205872_x_at	-0.453653	0.0020842	0.0624595	1
CD47	226016_at	-0.399117	8.06731e-07	4.52859e-05	3		PROS1	207808_s_at	-1.12285	0.00212832	0.0636619	3
ZNF879	230421_at	-0.419656	8.18839e-07	4.58665e-05	5		SNCAIP	219511_s_at	-0.29287	0.00213816	0.0638365	5
SLC7A2	225516_at	-0.380121	8.20139e-07	4.58665e-05	8		AACS	218434_s_at	0.271766	0.00214365	0.0638807	12
PCDH17	205656_at	-0.702392	8.2391e-07	4.59914e-05	13		TMBIM6	200804_at	0.259452	0.00216227	0.064163	12
SLC2A13	227176_at	-0.58705	8.44225e-07	4.70376e-05	12		ACTR5	219623_at	-0.197071	0.00216361	0.064163	20
HDAC4	204225_at	-0.443956	8.55022e-07	4.75507e-05	2			222288_at	-0.468643	0.00216811	0.064163
TMPO	224944_at	-0.353211	8.65805e-07	4.8061e-05	12		RMI1	218979_at	-0.265059	0.00216922	0.064163	9
HRK	206864_s_at	0.477976	8.69152e-07	4.81575e-05	12		SKP1	200718_s_at	0.232203	0.00218225	0.0644291	5
SHANK2	243681_at	-0.461459	8.7396e-07	4.83343e-05	11		TIMP3	201150_s_at	0.375692	0.00219139	0.0645156	22
CLDN1	222549_at	-0.456864	8.82435e-07	4.8713e-05	3		CTNNAL1	202468_s_at	-0.448895	0.00219328	0.0645156	9
RAPH1	225189_s_at	-0.493139	8.84885e-07	4.87583e-05	2			219081_at	-0.171349	0.0021996	0.0645824
NIN	225921_at	-0.461917	8.8719e-07	4.87955e-05	14		ATP2A3	213036_x_at	0.283704	0.00222379	0.0649015	17
SSBP2	238861_at	-0.507563	8.93864e-07	4.90723e-05	5		MECP2	202617_s_at	-0.184468	0.00222626	0.0649015	X
GALE	1557651_x_at	0.331234	8.98234e-07	4.92219e-05	1		JPT1	217755_at	0.423827	0.00222926	0.0649015	17
	242366_at	-0.485557	9.05941e-07	4.95535e-05			TEKT2	210323_at	-0.550873	0.00223341	0.0649015	1
PLPP5	226150_at	0.30247	9.11521e-07	4.97677e-05	8		TACSTD2	202286_s_at	0.344753	0.00223792	0.0649015	1
MGST1	224918_x_at	0.334643	9.13851e-07	4.97727e-05	12		ISG20L2	216502_at	-0.24979	0.00223972	0.0649015	1
GAPDH	212581_x_at	0.33599	9.1494e-07	4.97727e-05	12		CA12	210735_s_at	0.304819	0.00223976	0.0649015	15
PEX13	1558164_s_at	-0.456312	9.26246e-07	5.02963e-05	2		CASKIN2	221846_s_at	-0.15939	0.00224304	0.0649015	17
NAV1	224771_at	0.680346	9.3862e-07	5.08759e-05	1		KCNMA1	214921_at	-0.197859	0.00225963	0.0652631	10
LOC100506098	227985_at	-0.345013	9.47201e-07	5.12482e-05	7		MME	203435_s_at	-0.190758	0.00226855	0.0654022	3
PLAG1	205372_at	-0.582364	9.543e-07	5.15391e-05	8			217051_s_at	-0.183434	0.00227496	0.0654687
SPA17	205406_s_at	0.207398	9.94305e-07	5.36029e-05	11		MAT1A	205813_s_at	-0.207324	0.00229264	0.0657596	10
LPIN1	212276_at	-0.349526	1.00651e-06	5.41634e-05	2			211495_x_at	-0.290443	0.00229332	0.0657596
MT1F	217165_x_at	-0.419268	1.01779e-06	5.46719e-05	16		ING1	208415_x_at	-0.214874	0.00231283	0.0662	13
ALDOA	200966_x_at	0.418883	1.02061e-06	5.47252e-05	16		WNT5A	205990_s_at	0.413068	0.00234255	0.0669305	3
TIMP1	201666_at	0.526615	1.02758e-06	5.49614e-05	X		UBE2I	208760_at	-0.222899	0.00235631	0.0671745	16
HELZ	225910_at	-0.447593	1.02869e-06	5.49614e-05	17		PDIA4	211048_s_at	0.3056	0.00235951	0.0671745	7
ACTN1	208636_at	-0.299171	1.03723e-06	5.53189e-05	14		BCL11A	210347_s_at	-0.206264	0.00239248	0.0679915	2
CENPM	218741_at	-0.445906	1.04939e-06	5.5868e-05	22		CAPZB	201949_x_at	0.251475	0.00241081	0.0683906	1
	200089_s_at	-0.230486	1.06446e-06	5.65551e-05			CYP2A13	208327_at	-0.242742	0.00243179	0.0688632	19
AGO4	219190_s_at	-0.291523	1.06608e-06	5.65551e-05	1		CSHL1	205958_x_at	-0.142153	0.00243827	0.0689242	17
GPX3	214091_s_at	0.58012	1.07113e-06	5.67224e-05	5		CILP	206227_at	-0.230912	0.00246978	0.0695789	15
SAMHD1	235964_x_at	-0.311291	1.08759e-06	5.74925e-05	20		GMDS	204875_s_at	0.606305	0.00247239	0.0695789	6
PHF10	219126_at	-0.25122	1.10217e-06	5.81603e-05	6		NCOA1	209105_at	-0.205191	0.00247452	0.0695789	2
FLJ37453	227593_at	-0.351314	1.10666e-06	5.82945e-05	1		REPIN1	219041_s_at	0.23774	0.00248351	0.0697089	7
TUSC1	227388_at	-0.300566	1.11348e-06	5.84537e-05	9		CNOT8	202163_s_at	0.191704	0.00249748	0.0699777	5
FERMT2	209210_s_at	-0.602174	1.11545e-06	5.84537e-05	14		ASTN2	215407_s_at	-0.273112	0.00250559	0.0699798	9
	1559910_at	0.389044	1.11554e-06	5.84537e-05			MAPK9	210570_x_at	-0.198805	0.00251061	0.0699798	5
MRPS30	222275_at	-0.37365	1.15401e-06	6.03634e-05	5		CHI3L2	213060_s_at	-0.18489	0.00251418	0.0699798	1
E2F8	219990_at	-0.45787	1.16851e-06	6.10004e-05	11		CDK2	204252_at	-0.1759	0.00251511	0.0699798	12
PLG	240033_at	0.715095	1.17026e-06	6.10004e-05	6		CDKN1C	219534_x_at	-0.238097	0.00253552	0.0704246	11
ZNF227	227689_at	-0.552567	1.19921e-06	6.24006e-05	19		KCTD12	212192_at	-0.746239	0.0025447	0.0705567	13
SLC29A1	201801_s_at	-0.705671	1.20505e-06	6.25958e-05	6		ASIC1	205156_s_at	-0.203836	0.00255351	0.070678	12
SLC19A2	209681_at	-0.572311	1.21053e-06	6.27712e-05	1		CBLB	209682_at	0.357688	0.00256762	0.0708841	3
MT1G	204745_x_at	-0.396064	1.21276e-06	6.27782e-05	16		QKI	214543_x_at	-0.219149	0.00257503	0.0708841	6
EPC1	225417_at	-0.270172	1.21642e-06	6.2859e-05	10		ACTN1	208636_at	-0.327885	0.00257533	0.0708841	14
PLCE1	205112_at	-0.499673	1.2281e-06	6.33533e-05	10		MCF2L	212935_at	0.22932	0.0025817	0.0708841	13
AGAP1	228240_at	-0.278499	1.24283e-06	6.40023e-05	2		IRS2	209185_s_at	-0.496624	0.00258686	0.0708841	13
HNRNPD	229129_at	-0.501061	1.25037e-06	6.42802e-05	4		HIGD1A	221896_s_at	0.29714	0.00258763	0.0708841	3
GSTCD	235387_at	-0.364936	1.25738e-06	6.44427e-05	4		HIVEP3	220042_x_at	-0.15347	0.00259357	0.0709251	1
KLHL8	226874_at	-0.387854	1.25784e-06	6.44427e-05	4		TNFAIP3	202644_s_at	-0.457499	0.00260048	0.0709559	6
PCGF5	226326_at	-0.533411	1.26452e-06	6.46743e-05	10		YIPF1	214733_s_at	0.232429	0.0026036	0.0709559	1
TFPI	210664_s_at	-0.559075	1.28734e-06	6.57288e-05	2			216949_s_at	-0.211979	0.00263336	0.0714717
TMEM178A	229302_at	-0.613983	1.29659e-06	6.60887e-05	2		THBS3	209561_at	-0.169186	0.00263634	0.0714717	1
PLCE1	205111_s_at	-0.494232	1.30037e-06	6.61683e-05	10		CASP10	205467_at	-0.18372	0.00264039	0.0714717	2
PPP1R9A	228494_at	-0.609326	1.3201e-06	6.70583e-05	7		TXNIP	201009_s_at	0.507943	0.00264247	0.0714717	1
SH3KBP1	235692_at	-0.302757	1.32928e-06	6.74104e-05	X		BRF2	218954_s_at	-0.140762	0.00264494	0.0714717	8
GNAI1	227692_at	-0.534682	1.33189e-06	6.74282e-05	7		PPP2R2D	221772_s_at	-0.194414	0.0026528	0.0715628	10
PARVA	213675_at	-0.336603	1.33537e-06	6.74658e-05	11		LYL1	210044_s_at	-0.188484	0.00266552	0.0716979	19
CASTOR3	227321_at	0.4042	1.33714e-06	6.74658e-05	7		DPYSL2	200762_at	-0.372221	0.0026668	0.0716979	8
LSM11	226826_at	-0.36451	1.34789e-06	6.78937e-05	5		RHOBTB1	212651_at	-0.275581	0.00268314	0.0718275	10
ZNF420	242761_s_at	-0.388823	1.35451e-06	6.80279e-05	19		CDC14B	221556_at	0.548408	0.00268406	0.0718275	9
IDS	210666_at	0.545556	1.3551e-06	6.80279e-05	X		H2AFY	207168_s_at	0.243037	0.00268514	0.0718275	5
NAV1	224772_at	0.604297	1.36156e-06	6.82374e-05	1		SKAP1	205790_at	-0.229964	0.00269886	0.0720736	17
ENC1	201341_at	-0.350603	1.38332e-06	6.92124e-05	5		PLCG2	204613_at	-0.196599	0.00270402	0.0720906	16
PROM2	239528_at	0.356647	1.38675e-06	6.92678e-05	2		ELSPBP1	220366_at	-0.168534	0.0027417	0.0729732	19
TMEM92	235245_at	0.336117	1.4116e-06	7.03918e-05	17		SLC12A5	210040_at	-0.211693	0.00278168	0.0738437	20
SRSF10	225348_at	-0.485673	1.41955e-06	7.06705e-05	1		PIK3R3	202743_at	0.314961	0.00278608	0.0738437	1
PRIM1	205053_at	-0.403488	1.46524e-06	7.2824e-05	12		GMDS	214106_s_at	0.273408	0.0027883	0.0738437	6
HNRNPU	225805_at	-0.430914	1.46821e-06	7.28503e-05	1		HBEGF	203821_at	-0.400071	0.00281655	0.074468	5
ZNF14	219854_at	-0.351592	1.48145e-06	7.33859e-05	19		GYG2	210963_s_at	-0.182186	0.00282447	0.074554	X
WNT5B	221029_s_at	-0.496547	1.49579e-06	7.39738e-05	12		CAP1	200625_s_at	0.334183	0.00282941	0.0745607	1
PLPP5	223568_s_at	0.315569	1.50218e-06	7.41669e-05	8		LARP4B	208954_s_at	0.233301	0.00283696	0.0746363	10
CH25H	206932_at	0.881136	1.51893e-06	7.48702e-05	10		SIRT3	221913_at	-0.166862	0.00285304	0.0749357	11
SERTAD4	235337_at	-0.481914	1.52717e-06	7.5153e-05	1		HIGD1A	217845_x_at	0.34023	0.00286071	0.0750137	3
PIGA	205281_s_at	-0.39652	1.5542e-06	7.63574e-05	X		PSAT1	220892_s_at	-0.136197	0.00287371	0.0752309	9
	226739_at	-0.272661	1.576e-06	7.73015e-05			MOSPD2	64883_at	-0.14391	0.00289329	0.0756192	X
	1559776_at	-0.533005	1.63824e-06	8.02227e-05			KCNJ2	206765_at	-0.320455	0.00290849	0.0758921	17
CYP4F3	206515_at	0.972329	1.64296e-06	8.03226e-05	19		EFEMP2	209356_x_at	-0.168164	0.00291579	0.0759582	11
HM13	224615_x_at	0.498697	1.66873e-06	8.14493e-05	20		EEF2KMT	222013_x_at	-0.16225	0.00292738	0.0761359	16
DMRT3	231800_s_at	-0.493773	1.67823e-06	8.15561e-05	9		ARRB1	49111_at	-0.157859	0.00295338	0.0765565	11
RPL39	208695_s_at	-0.143552	1.67863e-06	8.15561e-05	X		BECN1	208946_s_at	0.312258	0.0029569	0.0765565	17
SH3KBP1	1554168_a_at	-0.39823	1.6791e-06	8.15561e-05	X		FOLH1B	211303_x_at	0.213038	0.00296331	0.0765565	11
CYP4F12	206539_s_at	0.376655	1.69686e-06	8.22854e-05	19		BTRC	222374_at	-0.16017	0.00296607	0.0765565	10
MERTK	206028_s_at	-0.385617	1.74536e-06	8.44039e-05	2		TFAP2C	205287_s_at	-0.170636	0.00296757	0.0765565	20
PDGFC	218718_at	-0.531186	1.74619e-06	8.44039e-05	4		SNRPG	205644_s_at	0.397409	0.00297676	0.0765656	2
RBMS3	235570_at	-0.576057	1.7527e-06	8.45817e-05	3		CD84	211190_x_at	-0.170598	0.00297752	0.0765656	1
MSI2	243010_at	0.338687	1.76512e-06	8.50439e-05	17		MGLL	211026_s_at	-0.343939	0.00300246	0.0768839	3
CDKN1C	213182_x_at	-0.410066	1.77625e-06	8.54428e-05	11		MUC2	204673_at	0.92583	0.00300333	0.0768839	11
	235697_at	-0.290946	1.79091e-06	8.60095e-05			GTF3C1	35671_at	0.20364	0.00300437	0.0768839	16
FSTL1	208782_at	-0.369794	1.8014e-06	8.63748e-05	3		CDC42EP4	218062_x_at	-0.17677	0.00301025	0.076911	17
GALNT5	237183_at	0.612543	1.86624e-06	8.93406e-05	2		HBBP1	216063_at	-0.20068	0.00301747	0.076972	11
	206405_x_at	-0.596896	1.93531e-06	9.24992e-05				205860_x_at	0.431751	0.00304527	0.0775572
PKIB	231120_x_at	-0.822352	1.9859e-06	9.47657e-05	6		TMPRSS3	220177_s_at	-0.403739	0.0030595	0.077704	21
LOC100130449	214858_at	0.594033	1.99442e-06	9.50209e-05	2		ASIC2	206690_at	-0.154858	0.00306333	0.077704	17
BAIAP3	216356_x_at	0.478856	2.00541e-06	9.52655e-05	16		PDCD6IP	217746_s_at	0.354158	0.00307107	0.077704	3
	227762_at	-0.560787	2.00792e-06	9.52655e-05			ELMO1	204513_s_at	-0.19796	0.00307193	0.077704	7
SP3	238035_at	-0.325381	2.00911e-06	9.52655e-05	2		SLC24A2	220867_s_at	-0.165061	0.00307945	0.077704	9
MT1H	206461_x_at	-0.360236	2.02913e-06	9.60628e-05	16		NT5C2	209155_s_at	0.33141	0.00308028	0.077704	10
GLRB	205279_s_at	-0.597552	2.07871e-06	9.82542e-05	4		SEMA5A	205405_at	-0.282864	0.00309872	0.0780457	5
SULF1	212354_at	-0.570951	2.08743e-06	9.84719e-05	8		TMED10	200929_at	0.33589	0.00311334	0.0782902	14
SLC22A15	228497_at	-0.43272	2.0899e-06	9.84719e-05	1			211458_s_at	0.37743	0.00312176	0.0783784
PPP2CA	238719_at	-0.357364	2.0998e-06	9.87829e-05	5		PNN	210183_x_at	0.175813	0.00313833	0.0786705	14
NCOA1	209106_at	-0.284409	2.10806e-06	9.90161e-05	2			201318_s_at	0.236702	0.00314683	0.0787596
C12orf76	226583_at	-0.239309	2.13209e-06	9.99879e-05	12		SSR4	201004_at	0.251146	0.00315463	0.0788311	X
SPRY2	204011_at	-0.402132	2.23798e-06	0.000104739	13		FSCN1	201564_s_at	0.220013	0.00316266	0.0788985	7
SPIN4	228654_at	-0.5759	2.24041e-06	0.000104739	X		SYDE1	216271_x_at	-0.176576	0.00316722	0.0788985	19
DEPTOR	218858_at	-0.571799	2.26379e-06	0.000105667	8		ZSCAN31	222016_s_at	0.413089	0.00318054	0.0791067	6
ZNF419	219826_at	-0.290287	2.28597e-06	0.000106536	19		TRPM4	219360_s_at	0.273651	0.00320074	0.079485	19
	232054_at	-0.754082	2.34573e-06	0.000109151			CTNNA1	200765_x_at	0.280693	0.00321769	0.0797506	5
RBM12	212170_at	-0.375559	2.35609e-06	0.000109463	20		NCDN	209556_at	-0.262858	0.00322144	0.0797506	1
PRDM11	229687_s_at	-0.361353	2.38991e-06	0.000110862	11		GMNN	218350_s_at	-0.349882	0.00323341	0.0799047	6
GSTA3	222102_at	0.421663	2.42104e-06	0.000112132	6		MOB1A	201298_s_at	0.289349	0.00323769	0.0799047	2
PAX1	231445_at	-0.367703	2.46179e-06	0.00011374	20		NPY2R	208379_x_at	-0.170848	0.0032439	0.0799173	4
ZNF608	229817_at	-0.432817	2.46334e-06	0.00011374	5			220064_at	-0.260891	0.00325304	0.0799173
BPIFB1	226067_at	0.185247	2.46758e-06	0.00011376	20		DICER1	213229_at	0.431173	0.00325712	0.0799173	14
	228370_at	-0.611349	2.47933e-06	0.000114126			CFL1	200021_at	0.219452	0.00325825	0.0799173	11
PER2	205251_at	-0.432119	2.4844e-06	0.000114183	2		NIPBL	212469_at	-0.190032	0.00329107	0.0804902	5
EPAS1	200878_at	-0.369576	2.55324e-06	0.000117167	2		MB	204179_at	-0.361135	0.00329306	0.0804902	22
GYG2	210964_s_at	-0.335769	2.59381e-06	0.00011871	X		GMPR	204187_at	-0.351761	0.00330231	0.0804902	6
SYTL4	229991_s_at	0.309598	2.5948e-06	0.00011871	X			220827_at	-0.179259	0.00330937	0.0804902
SPDL1	221685_s_at	-0.31368	2.63734e-06	0.000120472	5		TNS1	221246_x_at	-0.233661	0.0033097	0.0804902	2
ZDHHC12	226088_at	0.32678	2.64465e-06	0.000120622	9		GDPD5	213343_s_at	-0.189003	0.0033119	0.0804902	11
KCTD6	238077_at	-0.365482	2.65868e-06	0.000121077	3		SCN5A	207413_s_at	-0.188653	0.00332016	0.0805681	3
TEX9	1562259_at	-0.370437	2.69472e-06	0.000122532	15		SYNGR1	204287_at	-0.209368	0.00332662	0.0806023	22
FCHSD2	203620_s_at	-0.367125	2.71483e-06	0.000123259	11		ZCCHC24	212419_at	-0.210171	0.00334244	0.0807717	10
FAM107A	207547_s_at	-0.363986	2.71983e-06	0.000123299	3		TMED3	208837_at	0.351714	0.00334528	0.0807717	15
CA12	203963_at	0.686414	2.72506e-06	0.000123349	15		PI3	203691_at	-0.482547	0.00334881	0.0807717	20
GTF3C4	225543_at	-0.305459	2.79456e-06	0.000126304	9		RAP1GAP	203911_at	0.248121	0.0033859	0.0814782	1
FRMD4A	1560031_at	-0.601281	2.8014e-06	0.000126422	10		INHBB	205258_at	-0.443889	0.00338832	0.0814782	2
ZNF382	1561687_a_at	-0.334506	2.82275e-06	0.000127194	19		HNMT	204112_s_at	-0.424404	0.00341122	0.0818109	2
RPN2	213491_x_at	0.268901	2.8605e-06	0.000128586	20		HAND2-AS1	219791_s_at	-0.166231	0.00341242	0.0818109	4
WAC	230154_at	-0.254485	2.86224e-06	0.000128586	10		ZNF211	205437_at	-0.199912	0.00342682	0.0819277	19
SRGAP3	209794_at	-0.335118	2.89245e-06	0.000129748	3		MYO1D	212338_at	0.299759	0.00343143	0.0819277	17
ARRB1	222912_at	-0.463122	2.93593e-06	0.000131501	11		ACSL3	201662_s_at	0.462375	0.00343271	0.0819277	2
ZNF250	213858_at	-0.191306	2.95716e-06	0.000132186	8		MT2A	212185_x_at	-0.370369	0.00345071	0.0821169	16
PLSCR4	218901_at	-0.498033	2.96004e-06	0.000132186	3		IL1RAP	205227_at	-0.108993	0.00345094	0.0821169	3
	230179_at	-0.443618	2.97471e-06	0.000132643			SLC28A2	207249_s_at	-0.213559	0.00345857	0.0821758	15
RPL35A	225190_x_at	-0.213865	2.9815e-06	0.00013269	3		NUP98	203195_s_at	-0.179689	0.0034655	0.0822179	11
HSD17B11	217989_at	-0.308318	2.98465e-06	0.00013269	4		MAN2A1	205105_at	0.354157	0.00347979	0.082315	5
TMEM106B	226529_at	-0.340698	3.00005e-06	0.000133177	7		GGA1	50277_at	-0.207834	0.00348242	0.082315	22
USP10	209137_s_at	0.379947	3.01023e-06	0.000133431	16		ISLR	207191_s_at	-0.26283	0.00348621	0.082315	15
HECTD2	227568_at	-0.592499	3.02678e-06	0.000133966	10		TNPO2	221506_s_at	0.249807	0.00349094	0.082315	19
SCAPER	216399_s_at	-0.314127	3.03164e-06	0.000133983	15		LST1	214574_x_at	-0.226453	0.00349541	0.082315	6
KDM2B	226215_s_at	-0.233622	3.05594e-06	0.000134858	12		C3orf14	219288_at	0.427564	0.00350811	0.0824246	3
BCL6	203140_at	-0.319716	3.06663e-06	0.00013513	3		LAMP1	201552_at	0.344325	0.0035104	0.0824246	13
OBSL1	227574_at	-0.410086	3.11923e-06	0.000137047	2		C3	217767_at	-0.917918	0.00351715	0.0824618	19
ATP2A2	212361_s_at	-0.315326	3.11928e-06	0.000137047	12		PTDSS1	201433_s_at	0.237231	0.00352442	0.0825108	8
ZNF639	222624_s_at	-0.441687	3.13862e-06	0.000137694	3		ENO1	201231_s_at	0.301137	0.00357782	0.0836381	1
STXBP1	202260_s_at	-0.273246	3.15029e-06	0.000138004	9		CCPG1	221156_x_at	0.264495	0.00359128	0.0837325	15
GAPDH	217398_x_at	0.314011	3.17468e-06	0.00013883	12		TGM3	206004_at	-0.212767	0.00359544	0.0837325	20
SLC51A	229230_at	0.464901	3.17843e-06	0.00013883	3		LOC441601	214381_at	-0.117334	0.00359761	0.0837325	11
SH3BGRL	201312_s_at	-0.36168	3.19182e-06	0.000139212	X		AP2B1	200615_s_at	0.335824	0.00360459	0.0837549	17
CROT	204573_at	0.37764	3.21297e-06	0.00013993	7		SYT13	221859_at	-0.191071	0.00360908	0.0837549	11
RAP1GAP	203911_at	0.400526	3.26719e-06	0.000142019	1		CHST10	204065_at	-0.186179	0.00362793	0.0840698	2
GSK3B	226183_at	-0.37501	3.27042e-06	0.000142019	3		USP32	211702_s_at	-0.132177	0.00363752	0.0841697	17
FAM167A	226614_s_at	-0.276363	3.28592e-06	0.000142441	8		SLC35A1	203306_s_at	0.42075	0.00364909	0.0843151	6
KIF21A	226003_at	-0.469892	3.28967e-06	0.000142441	12		KTN1	200914_x_at	0.748428	0.00368725	0.0850736	14
CA12	210735_s_at	0.442271	3.29526e-06	0.000142477	15		SLC6A12	206058_at	-0.197196	0.00370475	0.0853538	12
PANX1	227107_at	-0.309823	3.36669e-06	0.000145356	11		ADD2	213484_at	-0.203372	0.00371759	0.085526	2
RRAS2	212589_at	-0.345926	3.40547e-06	0.000146634	11		FBXL7	213249_at	0.175536	0.0037428	0.0859687	5
ZC3H6	227809_at	-0.3416	3.4061e-06	0.000146634	2		TCF4	212386_at	0.40156	0.00374761	0.0859687	18
RBM12	212168_at	-0.312191	3.41936e-06	0.000146993	20		HSPA2	211538_s_at	-0.486778	0.00377054	0.0863703	14
	227351_at	-0.355957	3.43684e-06	0.000147533			TJP3	213412_at	-0.215783	0.00378238	0.0863999	19
HOTAIRM1	228642_at	0.550619	3.44797e-06	0.000147799	7			216471_x_at	-0.150626	0.00378267	0.0863999
	227302_s_at	0.292464	3.46543e-06	0.000148334			IL16	209827_s_at	-0.169029	0.00379989	0.0866691	15
UBTD2	224827_at	-0.424126	3.48136e-06	0.000148803	5		SIRT6	219613_s_at	-0.133886	0.00380713	0.0867102	19
	230729_at	-0.38948	3.5066e-06	0.000149668			NPEPPS	201455_s_at	0.269489	0.00382176	0.086891	17
PHTF2	209780_at	0.485567	3.5139e-06	0.000149766	7		LST1	214181_x_at	-0.2895	0.00382597	0.086891	6
	229066_at	-0.319341	3.53039e-06	0.000150255			SFRP4	204051_s_at	-0.157948	0.00384235	0.0868979	7
ALG6	219649_at	-0.296569	3.53708e-06	0.000150326	1		GSDME	203695_s_at	0.204599	0.00384245	0.0868979	7
WFDC6	1552396_at	-0.585932	3.56519e-06	0.000151305	20		ADGRE1	207111_at	-0.20092	0.00384263	0.0868979	19
CTPS2	222819_at	-0.319645	3.58647e-06	0.000151906	X		SLC29A1	201802_at	-0.188075	0.00386322	0.0872359	6
PROS1	207808_s_at	-0.645647	3.58948e-06	0.000151906	3		PDE4A	204735_at	-0.234799	0.00386852	0.0872359	19
KLHDC7A	1556012_at	-0.456142	3.60775e-06	0.000152463	1		GPI	208308_s_at	0.31337	0.00389415	0.0876538	19
ITPRIPL2	227954_at	0.48828	3.6269e-06	0.000153052	16		NRGN	204081_at	-0.166837	0.00390368	0.0876538	11
ARHGAP6	206167_s_at	-0.559635	3.63192e-06	0.000153052	X		OR7E47P	222304_x_at	-0.322251	0.00390388	0.0876538	12
	1568611_at	-0.364544	3.63826e-06	0.000153104			ABLIM1	200965_s_at	0.372746	0.00390904	0.0876538	10
AR	226197_at	-0.441845	3.69383e-06	0.000155224	X		B4GALT4	212876_at	0.201357	0.0039197	0.087703	3
EPB41L5	230951_at	-0.519356	3.71312e-06	0.000155493	2		PDIA3	208612_at	0.368301	0.00392583	0.087703	15
	240454_at	0.299122	3.71686e-06	0.000155493			GALNT1	201722_s_at	0.358919	0.0039286	0.087703	18
	227837_at	-0.23089	3.72097e-06	0.000155493			CDC42	208728_s_at	0.248263	0.00393324	0.087703	1
ACSS3	219616_at	-0.343369	3.72103e-06	0.000155493	12		SIRPG	220485_s_at	-0.219712	0.00395317	0.0880243	20
	229552_at	0.375173	3.8112e-06	0.000159039			SYNJ2	212828_at	0.320448	0.00396625	0.0880909	6
UBE2E2	225651_at	-0.367492	3.83521e-06	0.000159818	3		UBE2N	201524_x_at	0.272969	0.00396721	0.0880909	12
	214151_s_at	0.333302	3.85974e-06	0.000160617			SCD	211708_s_at	-0.168985	0.00399833	0.0886584	10
LRRC43	1553729_s_at	-0.370983	3.89833e-06	0.000161997	12		RGS4	204339_s_at	-0.19192	0.00403618	0.0893733	1
PEAK1	225913_at	-0.254222	3.90547e-06	0.000162069	15		GAB2	203853_s_at	-0.136006	0.00404576	0.0894613	11
ULK2	204062_s_at	-0.368679	3.94075e-06	0.000163307	17		GAPDH	AFFX-HUMGAPDH/M33197_M_at	0.337405	0.00405271	0.0894907	12
TRIM45	242056_at	-0.399276	3.95872e-06	0.00016374	1		SLC16A1	202236_s_at	-0.179511	0.00407937	0.089955	1
	203799_at	-0.440396	3.96216e-06	0.00016374			CEP41	215637_at	-0.126874	0.00410993	0.0905036	7
SHANK3	227923_at	-0.389989	4.09898e-06	0.00016916	22		SYBU	218692_at	0.364356	0.00413355	0.0908982	8
KLF2	226645_at	0.360639	4.11259e-06	0.000169333	19		APLP2	211404_s_at	0.299202	0.00414327	0.0909615	11
EIF1AX	201018_at	-0.429699	4.1151e-06	0.000169333	X		HDAC1	201209_at	0.223616	0.00414784	0.0909615	1
SUSD4	223822_at	-0.396518	4.12014e-06	0.000169333	1		SPAG9	212470_at	0.283083	0.00416129	0.0911311	17
MCOLN2	230110_at	-0.381953	4.1588e-06	0.000170511	1		POLA2	204441_s_at	-0.216538	0.00417175	0.0912348	11
PKIB	223551_at	-0.566129	4.16018e-06	0.000170511	6		CYP2J2	205073_at	-0.287048	0.00418406	0.0913697	1
CNIH2	230070_at	0.365191	4.16609e-06	0.000170519	11		CAPN2	208683_at	0.228388	0.00419088	0.0913697	1
PHLDA1	217996_at	0.642694	4.18553e-06	0.00017102	12			220881_at	-0.184015	0.00419511	0.0913697
PRKCA	213093_at	-0.473045	4.18977e-06	0.00017102	17		TNIK	211828_s_at	-0.206801	0.00420118	0.0913771	3
PSAP	200871_s_at	0.225034	4.22311e-06	0.000172146	10		ZNF232	219123_at	-0.2538	0.00420898	0.0914221	17
PEX14	33760_at	-0.320995	4.36234e-06	0.000177497	1		NCR1	217088_s_at	-0.17386	0.00421475	0.0914228	19
PSMB8-AS1	1555852_at	-0.548305	4.36623e-06	0.000177497	6		YAP1	213342_at	0.226095	0.00422107	0.0914354	11
GPX3	201348_at	0.533408	4.38785e-06	0.000178134	5		SIGLEC15	215856_at	-0.198304	0.00423559	0.0915183	18
GALNT5	229555_at	0.376972	4.43227e-06	0.00017953	2		TNS1	218864_at	-0.182118	0.00423637	0.0915183	2
UBE2V2	230411_at	-0.363974	4.43913e-06	0.00017953	8		PURA	204021_s_at	0.300703	0.0042567	0.0916883	5
IQGAP2	203474_at	-0.434008	4.44024e-06	0.00017953	5		AIF1	213095_x_at	-0.239514	0.00425767	0.0916883	6
TFDP1	212330_at	-0.24424	4.5156e-06	0.00018233	13		COX6A1	200925_at	0.219452	0.0042615	0.0916883	12
TTC16	236833_at	-0.400982	4.54305e-06	0.000183059	9		KLHL11	220657_at	-0.183486	0.00426725	0.0916883	17
HDAC4	228813_at	-0.373817	4.54588e-06	0.000183059	2		CPT2	204263_s_at	0.177425	0.00429633	0.0920937	1
SGO2	230165_at	-0.498587	4.57027e-06	0.000183794	2		ASAH1	213702_x_at	0.267221	0.00429767	0.0920937	8
TET2	227624_at	-0.43578	4.62424e-06	0.000185624	4		PANK4	218771_at	-0.143747	0.00433067	0.0926763	1
PKP2	207717_s_at	-0.508784	4.62818e-06	0.000185624	12		FAM114A2	218588_s_at	-0.123332	0.00436381	0.0932605	5
EFNB2	202668_at	-0.500923	4.70801e-06	0.000188572	13		STARD13	213103_at	-0.170805	0.0043697	0.0932611	13
RPL10A	229563_s_at	-0.192939	4.73377e-06	0.000189351	6		CDC42	210232_at	-0.142411	0.00438014	0.0933443	1
ALDOA	214687_x_at	0.386403	4.76705e-06	0.000190428	16		SIX3	206634_at	-0.152165	0.0043853	0.0933443	2
CAMK2D	228555_at	-0.409956	4.78302e-06	0.000190811	4		NFYC	202215_s_at	0.21212	0.00440592	0.0936581	1
S100P	204351_at	0.53443	4.88279e-06	0.000194532	4		TNPO3	212318_at	0.249172	0.0044419	0.0942973	7
SRARP	229381_at	0.398547	4.91821e-06	0.000195682	1		FBXO17	220233_at	-0.22592	0.00445002	0.0943439	19
LATS2	227013_at	-0.383511	5.01311e-06	0.000199193	13		GAP43	216963_s_at	-0.15768	0.00446318	0.0944973	3
PPM1D	204566_at	-0.397099	5.05218e-06	0.000200073	17			201003_x_at	0.240572	0.00447406	0.0946021
DTNA	210736_x_at	0.245109	5.05527e-06	0.000200073	18		ACTR3	200996_at	0.502554	0.00450343	0.0950969	2
	228027_at	-0.356764	5.05532e-06	0.000200073			MSLN	204885_s_at	0.678069	0.00452007	0.0953222	16
ZNF793-AS1	229205_at	-0.365742	5.10214e-06	0.000201597	19			207086_x_at	-0.175993	0.00454553	0.0957324
NASP	201969_at	-0.261905	5.1073e-06	0.000201597	1		ZXDC	218639_s_at	-0.156403	0.00455714	0.0958502	3
BIRC3	210538_s_at	-0.48115	5.17974e-06	0.000204187	11		METTL9	217868_s_at	0.218919	0.00456565	0.0959026	16
	1556185_a_at	-0.504186	5.1924e-06	0.000204416			PTPRT	205948_at	-0.240117	0.00460568	0.0966163	20
SPDEF	214404_x_at	0.455656	5.2036e-06	0.000204589	6		ARHGAP4	204425_at	-0.217152	0.00462834	0.096954	X
POMT2	220632_s_at	0.206837	5.21958e-06	0.000204834	14		2018-03-02	221636_s_at	-0.205126	0.00463394	0.096954	1
MGLL	225102_at	-0.338672	5.22353e-06	0.000204834	3		DEFB1	210397_at	0.626504	0.00464325	0.0970214	8
PCGF5	229194_at	-0.446855	5.23591e-06	0.00020505	10		GHRHR	211544_s_at	-0.15211	0.00466744	0.0973991	7
HCP5	206082_at	-0.64907	5.32994e-06	0.00020838	6		DEPP1	209182_s_at	-0.144346	0.00471211	0.0982027	10
GPT2	224839_s_at	0.405595	5.33486e-06	0.00020838	16		RAC2	207419_s_at	-0.153057	0.00472945	0.0984354	22
FAH	202862_at	0.358015	5.35418e-06	0.000208862	15		AKR1A1	201900_s_at	0.245332	0.00473976	0.0985152	1
PLK4	204887_s_at	-0.483729	5.36368e-06	0.00020896	4		BSN	204586_at	-0.171941	0.00475275	0.0985152	3
RPS4X	213347_x_at	-0.182648	5.40733e-06	0.000209909	X		SH3BP5	201811_x_at	0.326448	0.00476039	0.0985152	3
ZNF200	207338_s_at	-0.316317	5.40872e-06	0.000209909	16		AXIN1	212849_at	-0.133109	0.00476086	0.0985152	16
GRTP1	229377_at	-0.470021	5.4091e-06	0.000209909	13		ST8SIA5	206258_at	-0.163229	0.00476417	0.0985152	18
RHOBTB3	202976_s_at	-0.590983	5.42412e-06	0.00021022	5		FABP4	203980_at	-0.863587	0.00477671	0.0986465	8
PPP6C	225426_at	-0.388136	5.46472e-06	0.000211461	9		GLTP	219267_at	0.318979	0.00479124	0.0987002	12
ATP8A1	213106_at	-0.555479	5.47027e-06	0.000211461	4		RNASET2	217983_s_at	0.247977	0.00479169	0.0987002	6
VOPP1	208091_s_at	0.241986	5.49599e-06	0.000212181	7		SERINC5	212812_at	0.29394	0.0048155	0.0990406	5
CREB3L1	213059_at	0.582552	5.52082e-06	0.000212864	11		CD44	210916_s_at	0.179993	0.00482064	0.0990406	11
LOC728613	229283_at	-0.491291	5.59836e-06	0.000215576	5		RAB25	218186_at	0.32172	0.00483132	0.0991322	1
ZNF662	228538_at	-0.324838	5.64591e-06	0.000216862	3		BACE2	217867_x_at	0.329439	0.0048601	0.0994958	21
PIAS1	217863_at	-0.316124	5.64623e-06	0.000216862	15		SAP30	204900_x_at	0.321562	0.00486313	0.0994958	4
HMBS	203040_s_at	0.193528	5.68639e-06	0.000218124	11		ADAM9	202381_at	0.555916	0.00486776	0.0994958	8
MAFG	224466_s_at	0.378509	5.73743e-06	0.0002198	17		YWHAB	217718_s_at	0.225072	0.00487445	0.0995049	20
	239117_at	-0.283154	5.74796e-06	0.000219922			GPR107	211979_at	0.210525	0.00490146	0.0999284	9
RAB40B	204547_at	-0.344146	5.75815e-06	0.000220031	17		POMGNT1	217944_at	-0.161321	0.00490842	0.0999425	1
MAML2	235457_at	-0.308207	5.77112e-06	0.000220245	11		PHC1	218338_at	-0.202451	0.00494256	0.100358	12
ZNF329	219765_at	-0.3496	5.80691e-06	0.000221328	19		CCDC33	220908_at	-0.29504	0.00494391	0.100358	15
SATB1	241365_at	-0.527713	5.87237e-06	0.000223539	3		H2AFV	212206_s_at	-0.368168	0.00494773	0.100358	7
SQSTM1	201471_s_at	0.339732	5.90801e-06	0.00022461	5		CASP2	211140_s_at	-0.143215	0.00495684	0.100415	7
	222136_x_at	-0.389954	5.97137e-06	0.00022673			SUMO4	215452_x_at	0.18262	0.00504131	0.101997	6
ZSCAN9	205181_at	-0.224354	6.01881e-06	0.000227556	6		BSDC1	218004_at	0.209487	0.00505088	0.102061	1
FAM217B	225313_at	-0.377175	6.02211e-06	0.000227556	20		ZNF337	214760_at	-0.1552	0.00512678	0.103464	20
SLCO4C1	222071_s_at	-0.578516	6.02326e-06	0.000227556	5		CGA	204637_at	-0.184997	0.00515778	0.103882	6
	242380_at	-0.368572	6.02355e-06	0.000227556			WFDC2	203892_at	0.26236	0.00516597	0.103882	20
AGR2	209173_at	0.288404	6.07038e-06	0.000228788	7		PHKB	202738_s_at	0.32871	0.00516773	0.103882	16
ELP2	230178_s_at	-0.361068	6.07144e-06	0.000228788	18		TSHB	214529_at	-0.147452	0.00517356	0.103882	1
SSBP2	1558604_a_at	-0.406311	6.08572e-06	0.000229037	5		PDGFC	218718_at	-0.37865	0.00518328	0.103946	4
C5orf24	224876_at	-0.294542	6.09979e-06	0.000229278	5			208498_s_at	-0.728573	0.00520172	0.104185
GMDS	214106_s_at	0.325451	6.12575e-06	0.000229501	6		MT1X	204326_x_at	-0.394944	0.00521636	0.104347	16
PTMA	200773_x_at	-0.151442	6.13294e-06	0.000229501	2		RYBP	201844_s_at	0.379883	0.00523477	0.104539	3
N4BP2L1	243843_at	-0.353797	6.13606e-06	0.000229501	13		DDIT3	209383_at	-0.190682	0.00523909	0.104539	12
MAGI3	226770_at	-0.357387	6.13639e-06	0.000229501	1		COX5A	203663_s_at	0.288584	0.00525091	0.104644	15
MYADM	225673_at	0.378918	6.19529e-06	0.000231415	19		PRPH	213847_at	-0.164044	0.00526034	0.104701	12
BAIAP3	204874_x_at	0.41184	6.20656e-06	0.000231546	16		GABRA5	217280_x_at	-0.20354	0.00528096	0.104968	15
PLG	209977_at	0.731101	6.35727e-06	0.000236873	6		MYOF	201798_s_at	0.397895	0.00528692	0.104968	10
LANCL2	222561_at	-0.208132	6.41369e-06	0.000238369	7		DNAH2	215840_at	-0.164651	0.00532097	0.105513	17
ERI1	226416_at	-0.401422	6.41908e-06	0.000238369	8		PAIP1	213754_s_at	0.229347	0.00533439	0.105647	5
NFIB	213029_at	-0.332924	6.42129e-06	0.000238369	9		AIF1	209901_x_at	-0.223314	0.00534684	0.105763	6
POU2AF1	205267_at	-0.679404	6.50036e-06	0.000240791	11		CTSS	202901_x_at	0.395511	0.00536642	0.106018	1
ANKRD46	212731_at	-0.454363	6.50264e-06	0.000240791	8		BIRC5	202094_at	-0.154168	0.00537573	0.106068	17
OVGP1	205432_at	0.322271	6.54455e-06	0.000242043	1		ZNF175	205497_at	-0.153319	0.00538223	0.106068	19
THBS3	209561_at	-0.297787	6.55872e-06	0.000242268	1		TM4SF1	209386_at	0.758392	0.0054005	0.106297	3
TAF4	213090_s_at	-0.29638	6.58108e-06	0.000242794	20		RBM5	201395_at	-0.222808	0.00541814	0.106512	3
HLF	204753_s_at	-0.614267	6.5897e-06	0.000242813	17		GAS7	202192_s_at	-0.188466	0.00543413	0.106695	17
FAM107A	209074_s_at	-0.638552	6.62093e-06	0.000243663	3		VPS37B	221704_s_at	0.371399	0.00546725	0.106974	12
SMAD4	235725_at	-0.241281	6.7091e-06	0.000246605	18		DIAPH1	215541_s_at	-0.155386	0.00546773	0.106974	5
CNOT6L	227119_at	-0.39444	6.74242e-06	0.000247314	4		GALNT1	201724_s_at	0.401429	0.00546847	0.106974	18
LOC646762	1568597_at	-0.359731	6.74492e-06	0.000247314	7		COPZ1	217726_at	0.217598	0.00547564	0.106983	12
MAP1B	214577_at	0.433946	6.76049e-06	0.000247402	5		MAP3K14	205192_at	-0.167196	0.00548834	0.1071	17
PCGF6	224326_s_at	-0.265743	6.76385e-06	0.000247402	10		LPIN2	202460_s_at	0.134717	0.00551012	0.107165	18
C1orf115	218546_at	-0.357234	6.77333e-06	0.000247446	1		CHST11	219634_at	-0.218008	0.00551189	0.107165	12
TMEM97	212282_at	-0.439896	6.87564e-06	0.000250877	17		HACD2	212640_at	0.315434	0.0055146	0.107165	3
F8	205756_s_at	-0.352683	7.03244e-06	0.000256051	X			36829_at	-0.203548	0.00551858	0.107165
FMR1	203689_s_at	-0.352325	7.0383e-06	0.000256051	X		SH2D1A	211209_x_at	-0.171603	0.00554006	0.107452	X
VEZF1	202172_at	-0.219634	7.0431e-06	0.000256051	17		DUSP3	201536_at	0.205458	0.00557315	0.107807	17
ABL2	206411_s_at	0.252372	7.12599e-06	0.000258749	1		ZC3H7B	213323_s_at	-0.159408	0.00558791	0.107807	22
DYRK2	202968_s_at	-0.302979	7.17751e-06	0.000260004	12		TFEB	221866_at	-0.169388	0.0055949	0.107807	6
IRS2	209185_s_at	-0.444288	7.17792e-06	0.000260004	13		EYA1	214608_s_at	-0.251739	0.00560299	0.107807	8
ZBTB18	212774_at	-0.273304	7.19686e-06	0.000260375	1		FBXO2	219305_x_at	-0.311983	0.00560579	0.107807	1
HIRIP3	204504_s_at	-0.256333	7.29017e-06	0.000263432	16		FAM174B	51158_at	0.184737	0.0056098	0.107807	15
CYLD	213295_at	-0.392301	7.38601e-06	0.000266574	16		MOSPD2	221895_at	-0.149886	0.0056152	0.107807	X
BLNK	207655_s_at	-0.504591	7.43772e-06	0.000268116	10		CD1B	206749_at	-0.16711	0.0056165	0.107807	1
MACC1	1566766_a_at	-0.422105	7.5099e-06	0.000270393	7		MS4A1	210356_x_at	-0.233717	0.00561925	0.107807	11
SCAF8	203250_at	-0.266305	7.55835e-06	0.00027181	6		KIF25-AS1	207963_at	-0.14971	0.00563475	0.107975	6
	200937_s_at	-0.217251	7.59857e-06	0.000272928			ZNF518A	215644_at	-0.138451	0.00565639	0.108259	10
SP4	236265_at	-0.334565	7.69745e-06	0.000276148	7		AK1	202588_at	-0.172222	0.00567913	0.108564	9
KAT6A	226547_at	-0.212643	7.82108e-06	0.000279974	8		KCNMB1	209948_at	-0.207977	0.00569046	0.10865	5
CBFB	202370_s_at	-0.231033	7.82281e-06	0.000279974	16			216668_at	-0.168023	0.00569747	0.108654
B4GALT4	212876_at	0.319842	7.88563e-06	0.000281885	3		MUC1	211695_x_at	0.402193	0.00572063	0.108836	1
DYRK2	202969_at	-0.360732	7.96719e-06	0.000284461	12		ZFR2	215419_at	-0.19784	0.00572065	0.108836	19
TPM2	204083_s_at	-0.571135	7.9872e-06	0.000284836	9		SCO2	205241_at	-0.427767	0.00574992	0.109262	22
PLPP3	209355_s_at	-0.578771	8.04367e-06	0.000286508	1		CSF1	210557_x_at	-0.180337	0.00575874	0.1093	1
GALNT12	218885_s_at	0.321854	8.06341e-06	0.000286869	9		TXNL1	201588_at	0.253483	0.00578259	0.109622	18
ZNF717	229986_at	-0.300265	8.07831e-06	0.000287058	3			214824_at	-0.18117	0.00579665	0.109631
KMT2A	244110_at	-0.396696	8.12409e-06	0.000288343	11		MTMR3	202198_s_at	-0.163583	0.00579683	0.109631	22
NIPSNAP2	201816_s_at	-0.313944	8.19355e-06	0.000290463	7		TESMIN	219786_at	-0.177382	0.0058334	0.110037	11
LYPD6B	228360_at	-0.370137	8.21703e-06	0.000290657	2		MKRN1	209845_at	0.321358	0.00583515	0.110037	7
SLC41A1	225570_at	-0.328525	8.21843e-06	0.000290657	1		ZNF467	214746_s_at	0.264816	0.00584497	0.110037	7
NCBP3	229342_at	-0.336826	8.27437e-06	0.000292289	17		TGOLN2	212040_at	0.363225	0.00584857	0.110037	2
MACC1	232151_at	-0.522877	8.38176e-06	0.000295734	7		CDKN1C	216894_x_at	-0.232758	0.00585281	0.110037	11
DPP7	238012_at	0.326251	8.39174e-06	0.000295737	9		BEX3	217963_s_at	0.229619	0.0059021	0.110681	X
SLC23A1	223732_at	-0.63293	8.4373e-06	0.000296993	5		SHROOM2	204967_at	-0.182037	0.00590462	0.110681	X
C17orf67	236863_at	0.273855	8.562e-06	0.000300894	17		DNAJC10	221782_at	0.411094	0.00590799	0.110681	2
SCUBE3	228407_at	-0.284358	8.56825e-06	0.000300894	6		CARS2	218153_at	-0.207604	0.00591484	0.110681	13
VWCE	242957_at	0.320037	8.62993e-06	0.000302705	11		HMGN4	209787_s_at	0.378253	0.00592524	0.110746	6
PSIP1	209337_at	-0.375147	8.65825e-06	0.000303343	9		NR4A3	209959_at	-0.31824	0.00593697	0.110835	9
TOM1	202807_s_at	0.360842	8.66976e-06	0.000303391	22		WNK1	211992_at	0.335355	0.0059456	0.110866	12
SIAH1	202981_x_at	-0.27389	8.70723e-06	0.000304346	16		LRRFIP2	218364_at	0.222967	0.00596514	0.111101	3
USP42	226669_at	-0.316303	8.72213e-06	0.000304511	7		HSD17B8	213540_at	-0.255432	0.00601044	0.111501	6
RASSF9	241470_x_at	-0.375188	8.75124e-06	0.000305171	12		KIF3B	203943_at	0.340586	0.00601795	0.111501	20
	218310_at	-0.232537	8.85879e-06	0.000308279			PLPPR3	220798_x_at	-0.393555	0.00601892	0.111501	19
BAIAP2	207832_at	0.327853	8.86096e-06	0.000308279	17		CCNG2	202769_at	0.315582	0.00601941	0.111501	4
RAB22A	213405_at	-0.305721	8.96362e-06	0.000311489	20		ATP6V1G1	208737_at	0.436189	0.00602159	0.111501	9
DIP2C	212503_s_at	-0.335792	8.9956e-06	0.000312237	10		REXO2	218194_at	0.26448	0.00603712	0.111659	11
ZBTB34	227111_at	-0.418676	9.07764e-06	0.00031472	9		WWP1	212638_s_at	0.402923	0.00605168	0.111798	8
CDC73	235196_at	-0.361145	9.15423e-06	0.000317008	1		MECP2	202618_s_at	-0.158829	0.00606497	0.111914	X
ZNF658	231950_at	-0.522877	9.21492e-06	0.00031874	9		HIF3A	222124_at	-0.268765	0.00611073	0.112628	19
EMP2	238500_at	0.322705	9.27289e-06	0.000320375	16		OR7E12P	216698_x_at	-0.200176	0.00616196	0.113441	11
	231069_at	-0.404754	9.2844e-06	0.000320403			SEMA3G	219689_at	-0.156386	0.00622729	0.114512	3
PLCL2	213309_at	-0.332646	9.32749e-06	0.000321208	3		TCEAL9	217975_at	0.497097	0.00624434	0.114693	X
CCHCR1	42361_g_at	-0.354467	9.32919e-06	0.000321208	6		HTR1D	207368_at	-0.132522	0.00627495	0.115052	1
LINC01558	207698_at	-0.322051	9.34024e-06	0.000321218	6		AK1	202587_s_at	-0.412225	0.00627831	0.115052	9
RCOR3	218344_s_at	-0.422886	9.36492e-06	0.000321664	1		RPIA	212973_at	0.292208	0.00630555	0.115418	2
ABCB10	223320_s_at	-0.452851	9.3747e-06	0.000321664	1			217708_x_at	-0.224618	0.00637361	0.116483
CAST	212586_at	-0.252647	9.48035e-06	0.000324917	5		TBC1D15	218268_at	0.196542	0.00637835	0.116483	12
ZC3HAV1L	228280_at	-0.50943	9.51655e-06	0.000325784	7		MIER2	44822_s_at	0.342861	0.00638865	0.116538	19
LOC257396	236076_at	-0.413857	9.53673e-06	0.000326102	5		CHKA	204266_s_at	-0.236309	0.00641516	0.116888	11
RPL35A	213687_s_at	-0.237964	9.57356e-06	0.000326987	3		B4GALT5	221485_at	0.430707	0.00644577	0.117312	20
RSBN1L	228963_at	-0.386803	9.6628e-06	0.000329441	7		GALNT1	201723_s_at	0.369407	0.00649292	0.118035	18
	217835_x_at	0.213172	9.66742e-06	0.000329441				216762_at	-0.142552	0.00654055	0.118765
BCL2L13	224035_s_at	0.395735	9.73553e-06	0.000331049	22		CXCL12	203666_at	-0.175825	0.00655226	0.118843	10
LOC646903	237116_at	-0.523227	9.73673e-06	0.000331049	3		UCHL1	201387_s_at	0.754588	0.00656917	0.119014	4
	207417_s_at	-0.46549	9.89548e-06	0.000336064			VRK2	205126_at	0.198126	0.0065836	0.119065	2
	235658_at	-0.390193	9.93036e-06	0.000336605			RBM48	221594_at	-0.149757	0.00658693	0.119065	7
ATP23	227678_at	-0.395252	9.93389e-06	0.000336605	12		PCDHB13	221450_x_at	-0.185707	0.00660169	0.119152	5
GRK3	228771_at	-0.378558	9.96164e-06	0.000337163	22		IL5RA	210744_s_at	-0.157147	0.00660669	0.119152	3
NFYB	218128_at	-0.482128	9.97859e-06	0.000337355	12		ZRSR2	213876_x_at	-0.153587	0.00662664	0.119377	X
PART1	205833_s_at	-0.432338	9.99379e-06	0.000337488	5		HILPDA	218507_at	-0.221807	0.00664293	0.119448	7
SMAD2	203075_at	-0.313475	1.00055e-05	0.000337503	18		ATP2B4	212136_at	0.287127	0.00664555	0.119448	1
CXADR	226374_at	-0.294602	1.01022e-05	0.000340222	21		MRPS35	217942_at	0.190767	0.00672462	0.120733	12
YAP1	224894_at	-0.38001	1.01089e-05	0.000340222	11		MAP3K12	205447_s_at	-0.170016	0.00676699	0.121271	12
	201812_s_at	-0.213903	1.01335e-05	0.000340667			MAPK7	207292_s_at	-0.144445	0.0067698	0.121271	17
DPP8	226343_at	-0.264327	1.01521e-05	0.000340911	15		PC	204476_s_at	-0.141753	0.00680415	0.121749	11
RABEP2	219057_at	0.273347	1.02209e-05	0.000342836	16		LPCAT4	40472_at	0.396987	0.0068441	0.122327	15
PTEN	228006_at	-0.380527	1.02426e-05	0.000343179	10		PTPRM	203329_at	-0.185289	0.00686824	0.122482	18
CDC37L1	228561_at	-0.387318	1.02946e-05	0.000344534	9			203707_at	-0.134782	0.00687354	0.122482
USP47	223119_s_at	-0.317707	1.03744e-05	0.000346819	11		NPAS3	220316_at	-0.166115	0.00687951	0.122482	14
PABPC1L	231838_at	-0.44748	1.04739e-05	0.000349754	20		GRB7	210761_s_at	0.153114	0.00688351	0.122482	17
SH3YL1	1554198_at	0.182286	1.05895e-05	0.000352995	2		PLAGL2	202924_s_at	-0.182255	0.0069085	0.12279	20
CFLAR	235427_at	-0.347035	1.05946e-05	0.000352995	2		SLC17A3	207298_at	-0.164389	0.00692753	0.122991	6
SLC38A1	224579_at	-0.495408	1.06695e-05	0.000355097	12		SMURF2	205596_s_at	0.336118	0.00693678	0.123018	17
FAM3D	227676_at	0.424243	1.07628e-05	0.000357804	3		EPB41L5	220977_x_at	-0.178784	0.0069803	0.123563	2
TNFRSF14-AS1	233960_s_at	-0.346551	1.08192e-05	0.000359279	1		MAVS	220305_at	0.236489	0.00698303	0.123563	20
RPL6	200034_s_at	-0.204159	1.08826e-05	0.000360984	12		ESRRG	207981_s_at	-0.273084	0.00700724	0.123743	1
TMEM150C	229623_at	-0.479976	1.10158e-05	0.000364998	4		EI24	208289_s_at	0.197987	0.00700874	0.123743	11
NAV1	224770_s_at	0.332597	1.11022e-05	0.000367454	1		CSF3	207442_at	-0.253561	0.00701767	0.123764	17
CNBP	227731_at	-0.246318	1.12281e-05	0.000371103	3		PAM	202336_s_at	0.315887	0.00706129	0.124396	5
ZNF697	227080_at	-0.33566	1.12373e-05	0.000371103	1		FUBP1	214094_at	-0.114149	0.00707427	0.124487	1
MAP3K1	225927_at	-0.356384	1.12961e-05	0.000372635	5		ERVH-4	208360_s_at	-0.171207	0.00709339	0.124686	14
ZFYVE16	1555982_at	-0.579048	1.13182e-05	0.000372953	5			200799_at	0.28334	0.00711263	0.12483
HES6	226446_at	-0.330354	1.13357e-05	0.000373117	2		ASIC1	37953_s_at	-0.174085	0.00711726	0.12483	12
	213080_x_at	-0.224601	1.1464e-05	0.000376925			ZNF93	215758_x_at	-0.184267	0.00717266	0.125622	19
TNNT1	213201_s_at	0.240348	1.15084e-05	0.000377971	19		CHST7	206756_at	-0.174634	0.00717818	0.125622	X
IGFBP6	203851_at	0.427561	1.15221e-05	0.000378004	12		SFTPC	214387_x_at	-0.365532	0.00720227	0.125905	8
ZHX1	223214_s_at	-0.377047	1.15566e-05	0.000378724	8		RAMP3	205326_at	-0.172025	0.00721195	0.125937	7
	238032_at	0.48392	1.15822e-05	0.00037912			RANBP6	213019_at	0.22458	0.00725539	0.126557	9
LIN7C	223350_x_at	-0.291168	1.15941e-05	0.00037912	11		ACKR1	208335_s_at	-0.188395	0.00727835	0.126818	1
HEY2	222921_s_at	-0.34571	1.16407e-05	0.00038009	6		PRSS3	207463_x_at	-0.140684	0.00731072	0.127243	9
ERMP1	218342_s_at	0.281323	1.16492e-05	0.00038009	9			216637_at	-0.156436	0.00732944	0.127401
TTC28	213058_at	-0.31815	1.17378e-05	0.000382414	22		CASP2	209812_x_at	-0.135462	0.00733998	0.127401	7
RPN2	213399_x_at	0.25603	1.17459e-05	0.000382414	20		CLIP1	201975_at	0.28431	0.00734377	0.127401	12
DHFR	202534_x_at	-0.359379	1.1769e-05	0.000382747	5		HOXA10	213147_at	-0.170668	0.00736339	0.127603	7
ARAP3	218950_at	-0.280893	1.20085e-05	0.000390114	5		GANAB	214626_s_at	0.145792	0.00737456	0.127658	11
	229575_at	-0.29358	1.20358e-05	0.000390575			MAP3K20	218833_at	-0.148799	0.00739437	0.127862	2
CCDC138	230339_at	-0.421492	1.20554e-05	0.000390788	2		ATP6V1F	201527_at	0.157414	0.00740942	0.127983	7
ATP2A3	213036_x_at	0.503742	1.20917e-05	0.00039154	17		PARVA	215418_at	-0.264296	0.0074489	0.128526	11
	230721_at	-0.326375	1.21118e-05	0.000391769			SRP14	200007_at	0.239093	0.00747516	0.128839	15
	209506_s_at	0.420921	1.21591e-05	0.000392872			LRMP	204674_at	0.264917	0.00748351	0.128844	12
	206090_s_at	-0.332126	1.21862e-05	0.000392977			ALAS2	211560_s_at	-0.241554	0.00752916	0.1294	X
TRIM24	204391_x_at	-0.337177	1.21886e-05	0.000392977	7		CYP2A6	211295_x_at	-0.246931	0.00753202	0.1294	19
ATP8B2	226771_at	-0.360018	1.22151e-05	0.000393407	1		CANX	200068_s_at	0.230173	0.0075707	0.129874	5
	229231_at	-0.280198	1.22417e-05	0.000393841			ZNF282	212892_at	-0.159905	0.00757594	0.129874	7
ZNF334	220022_at	-0.311846	1.22777e-05	0.000394575	20			213448_at	-0.14638	0.00758789	0.129925
TMEM63A	228549_at	-0.275033	1.2305e-05	0.000394723	1		RBM19	206019_at	-0.157374	0.00759955	0.129925	12
WWC1	213085_s_at	-0.248926	1.23087e-05	0.000394723	5		NR1H3	203920_at	-0.153069	0.00760676	0.129925	11
RALBP1	202845_s_at	-0.228319	1.24751e-05	0.000399239	18		ABI2	211793_s_at	-0.15188	0.00761148	0.129925	2
LOC100996419	1559534_at	-0.365906	1.24762e-05	0.000399239	5		DENND4C	205684_s_at	0.174877	0.00763115	0.130057	9
	205875_s_at	0.288294	1.25129e-05	0.000399986			JAM2	219213_at	-0.171962	0.0076369	0.130057	21
USP32	226505_x_at	-0.425936	1.25309e-05	0.000400133	17		PECAM1	208983_s_at	-0.180864	0.00764773	0.130057	17
ZNF148	230821_at	-0.326328	1.26199e-05	0.000402544	3		ZNF24	203247_s_at	0.256126	0.00765184	0.130057	18
EFEMP1	201843_s_at	-0.564461	1.26666e-05	0.000403184	2		SCD	200831_s_at	-0.170896	0.00769949	0.130727	10
	235078_at	-0.618805	1.26669e-05	0.000403184			ZNF443	216780_at	-0.128188	0.0077139	0.130833	19
METTL14	241689_at	-0.354212	1.27577e-05	0.000405642	4		PAM	212958_x_at	0.277918	0.00772818	0.130882	5
	217807_s_at	-0.258358	1.28213e-05	0.000407234			BZW1	200777_s_at	0.362302	0.00773321	0.130882	2
OVOL2	211778_s_at	-0.250317	1.30492e-05	0.000414031	20		ATP5F1E	217801_at	0.314274	0.00778206	0.131569	20
DLL1	224215_s_at	-0.408606	1.32035e-05	0.000418483	6		NPY6R	210444_at	-0.144395	0.00781043	0.131587	5
	242900_at	-0.440681	1.32654e-05	0.000420002			SIRT3	221562_s_at	-0.200246	0.00781738	0.131587	11
TAF5	210053_at	-0.372901	1.338e-05	0.000423182	10		DHODH	213632_at	-0.160105	0.00781958	0.131587	16
NKAPD1	218314_s_at	-0.324439	1.35889e-05	0.000429334	11		SRRT	214127_s_at	-0.146998	0.00782291	0.131587	7
AGO4	227930_at	-0.389077	1.36247e-05	0.000430011	1		CHMP2B	202537_s_at	0.312357	0.00782441	0.131587	3
DNHD1	229631_at	0.498046	1.36562e-05	0.000430553	11		PARP2	204752_x_at	-0.155255	0.00783295	0.131592	14
RBM20	238763_at	-0.512152	1.37426e-05	0.000432819	10		EPB41L1	222066_at	-0.189473	0.00785711	0.131859	20
LONRF2	225996_at	-0.633641	1.38316e-05	0.000434802	2		CELSR3	205165_at	-0.159241	0.00788457	0.132181	3
ANKRD11	231999_at	0.420852	1.38346e-05	0.000434802	16		PRR7	219742_at	0.182216	0.00791005	0.132468	5
BTBD6	225389_at	-0.194006	1.3914e-05	0.000436704	14		UFD1	209103_s_at	0.255294	0.00797656	0.133229	22
TCF3	209153_s_at	-0.260255	1.39243e-05	0.000436704	19			213013_at	0.225859	0.0079838	0.133229
IDS	217432_s_at	0.39884	1.3984e-05	0.000438117	X			200080_s_at	0.347382	0.00799362	0.133229
H2AFV	212206_s_at	-0.290116	1.40107e-05	0.000438418	7		LAMTOR2	218291_at	0.188487	0.00800748	0.133229	1
COL9A2	213622_at	-0.507812	1.40354e-05	0.000438418	1		PEX11A	205160_at	-0.17817	0.00801441	0.133229	15
FOXA3	228463_at	0.568644	1.40376e-05	0.000438418	19		ATP1B3	208836_at	0.277056	0.00803069	0.133229	3
CCNJL	219227_at	0.34405	1.41125e-05	0.000440299	5			208095_s_at	0.402186	0.00803577	0.133229
RAD51C	209849_s_at	-0.318428	1.41783e-05	0.000441876	17		STK24	208855_s_at	0.213826	0.00803657	0.133229	13
SLC29A1	201802_at	-0.368623	1.42062e-05	0.000441876	6		CAPN9	210641_at	0.334292	0.0080398	0.133229	1
FAM117A	221249_s_at	-0.265502	1.42074e-05	0.000441876	17		FUT6	211882_x_at	0.352333	0.00805105	0.133229	19
PAPSS2	203058_s_at	-0.522295	1.42221e-05	0.000441876	10		LPCAT3	202793_at	0.191898	0.00805134	0.133229	12
SUSD4	219389_at	-0.347635	1.42699e-05	0.000442567	1			217351_at	0.118507	0.00805593	0.133229
CEP112	213644_at	-0.4243	1.4274e-05	0.000442567	17		NSD1	219084_at	-0.145185	0.00806408	0.133229	5
NDUFAF6	235509_at	-0.441516	1.4337e-05	0.000444062	8		ADNP2	203321_s_at	0.187834	0.00808657	0.133462	18
INTS10	229632_s_at	-0.25121	1.45554e-05	0.000450361	8		GTPBP1	205274_at	-0.17078	0.00810039	0.133529	22
PAPOLG	222273_at	-0.431805	1.4665e-05	0.00045328	2		PGM3	210041_s_at	0.198362	0.0081074	0.133529	6
NFIL3	203574_at	-0.422154	1.4687e-05	0.000453494	9		APOH	205216_s_at	-0.157064	0.00812467	0.133676	17
ZFYVE19	225843_at	-0.20234	1.47186e-05	0.000454	15		DEFA5	207529_at	-0.124847	0.00815382	0.133946	8
	232493_at	-0.288868	1.47809e-05	0.000455452			MEGF9	212830_at	0.282995	0.00815788	0.133946	9
PRKAB2	225278_at	-0.433695	1.48332e-05	0.000456595	1			213329_at	-0.168492	0.00816948	0.133998
HPX	39763_at	0.26774	1.48848e-05	0.00045771	11		TRPM3	220463_at	-0.162468	0.00821255	0.134565	9
	200012_x_at	-0.189687	1.50608e-05	0.000462648			FAM234B	213234_at	-0.137184	0.00822096	0.134565	12
NFATC3	225139_at	-0.245719	1.50864e-05	0.000462958	16		DSP	200606_at	0.32482	0.00827564	0.135322	6
GPRC5C	219327_s_at	0.300736	1.51799e-05	0.000465352	17		ZNF204P	214823_at	-0.337305	0.00830959	0.135737	6
SOCS5	209647_s_at	-0.38122	1.5243e-05	0.000466807	2		MYOF	217518_at	0.197014	0.00832255	0.135798	10
SIRT1	218878_s_at	-0.373664	1.52826e-05	0.00046754	10		SERPINB13	215817_at	-0.161158	0.00833033	0.135798	18
AGFG1	226561_at	-0.427566	1.53333e-05	0.000468001	2		FAM193A	203600_s_at	-0.218651	0.00837861	0.136445	4
NAB1	209272_at	-0.296528	1.53402e-05	0.000468001	2		PLIN1	205913_at	-0.146471	0.00841203	0.136828	15
RFC4	204023_at	-0.405725	1.53557e-05	0.000468001	3			222271_at	0.234075	0.00843373	0.136828
BACE1	217904_s_at	-0.267204	1.53602e-05	0.000468001	11		P4HB	200656_s_at	0.468473	0.00844096	0.136828	17
ACADM	202502_at	-0.396257	1.53821e-05	0.000468192	1		CROCC	206274_s_at	-0.314728	0.00844325	0.136828	1
LPCAT3	202793_at	0.303553	1.55451e-05	0.000472673	12		CTSK	202450_s_at	-0.145575	0.00844879	0.136828	1
SYT13	226086_at	-0.473729	1.55824e-05	0.000473324	11			218570_at	0.225277	0.00845357	0.136828
SLC20A1	201920_at	0.29352	1.57441e-05	0.000477751	2		CEP131	214742_at	-0.219901	0.00848208	0.13715	17
2018-03-02	227417_at	-0.405975	1.586e-05	0.000480783	1		RABL6	219828_at	-0.140055	0.00850182	0.137207	9
ZNF420	238937_at	-0.465722	1.59733e-05	0.000483724	19		ZNF202	204327_s_at	-0.160265	0.0085082	0.137207	11
TTC39C	238480_at	-0.304504	1.60089e-05	0.000484314	18		POLE2	205909_at	-0.125676	0.00851144	0.137207	14
TSHZ1	223282_at	-0.344903	1.60417e-05	0.000484816	18		FUT6	210399_x_at	0.318041	0.00852569	0.137298	19
ATP2B1	212930_at	-0.51164	1.64138e-05	0.000495561	12		DIP2C	212504_at	-0.145344	0.00855433	0.13762	10
WEE1	212533_at	-0.25062	1.64867e-05	0.000497259	11		ITGB2	202803_s_at	-0.348846	0.00859285	0.138101	21
FBXL7	213249_at	0.383233	1.6771e-05	0.000505327	5		CA12	204508_s_at	0.235182	0.00860829	0.138101	15
2018-03-04	230112_at	0.373225	1.69053e-05	0.000508582	2		PLAT	201860_s_at	0.49876	0.00861425	0.138101	8
TMEM19	229126_at	-0.317709	1.69131e-05	0.000508582	12		MDC1	203061_s_at	-0.13817	0.00862381	0.138101	6
BCL2L13	217955_at	0.293405	1.70126e-05	0.000510784	22		HCAR3	205220_at	-0.447007	0.00864196	0.138101	12
FEM1B	212367_at	-0.350274	1.70362e-05	0.000510784	15		CTBS	218924_s_at	0.24709	0.00864288	0.138101	1
MYO9A	226203_at	-0.327485	1.70375e-05	0.000510784	15		CYP2A7P1	216340_s_at	-0.156236	0.00864487	0.138101	19
ZBTB10	228562_at	-0.435952	1.71177e-05	0.000512674	8		APLP2	208701_at	-0.159845	0.00865698	0.138156	11
FAM46A	224973_at	-0.41486	1.71953e-05	0.000514483	6		TVP23B	218446_s_at	0.411968	0.00867114	0.138185	17
ELF2	203822_s_at	-0.297195	1.72325e-05	0.000515081	4		HOXA5	213844_at	-0.160553	0.00869621	0.138185	7
	1566040_at	0.520779	1.74842e-05	0.000522083			CDC14B	221555_x_at	0.29993	0.0086979	0.138185	9
SLC39A10	225295_at	-0.465276	1.75353e-05	0.000523086	2		CD24	208651_x_at	0.269169	0.00870518	0.138185	6
CDCA7	224428_s_at	-0.503829	1.75848e-05	0.00052404	2		CENPB	212437_at	0.204774	0.00871078	0.138185	20
DCPS	218774_at	0.314982	1.76534e-05	0.000525562	11		FAM110B	221959_at	-0.147217	0.0087108	0.138185	8
	213610_s_at	-0.295194	1.76948e-05	0.000526271			EMC3	217882_at	0.245365	0.00872742	0.138293	3
PEG10	212094_at	-0.623468	1.77338e-05	0.000526906	7		MKRN2	216995_x_at	-0.151952	0.008749	0.138293	3
ATG4C	228190_at	-0.354804	1.78528e-05	0.000529915	1		ABCE1	201873_s_at	0.255486	0.008751	0.138293	4
KLHL7	223250_at	-0.278398	1.79822e-05	0.000533227	7		HDLBP	221767_x_at	0.157539	0.00875277	0.138293	2
KIZ	219961_s_at	-0.323445	1.80508e-05	0.000534732	20		CYP2C18	208126_s_at	0.260729	0.00879096	0.138293	10
GPX8	228141_at	-0.528216	1.80759e-05	0.000534946	5		PIP5K1B	205632_s_at	-0.334194	0.00879399	0.138293	9
ENOX1	219501_at	-0.511429	1.81392e-05	0.00053629	13			214456_x_at	-0.967661	0.00879712	0.138293
RCN1	201063_at	-0.261267	1.81991e-05	0.000537529	11			34689_at	0.158376	0.00879885	0.138293
HAUS5	213054_at	-0.277392	1.82802e-05	0.000539392	19		FLNB	208613_s_at	-0.182308	0.00880814	0.138293	3
ZKSCAN7	206314_at	-0.436391	1.84002e-05	0.000542398	3		MPC1	218024_at	0.209796	0.00881027	0.138293	6
FYCO1	218204_s_at	-0.28214	1.85463e-05	0.00054544	3		HEY2	219743_at	-0.227968	0.00881299	0.138293	6
TMEM237	228255_at	-0.37834	1.85565e-05	0.00054544	2			59433_at	-0.133937	0.00883588	0.138516
IDS	202439_s_at	0.39815	1.85581e-05	0.00054544	X		SPAG4	219888_at	-0.175663	0.00884974	0.138597	20
ZNF354A	205427_at	-0.280863	1.87878e-05	0.00055165	5		VPS35	217727_x_at	0.251477	0.00885868	0.138601	16
	239834_at	-0.397923	1.89275e-05	0.000555206			HIF3A	219319_at	-0.167874	0.00887205	0.138674	19
	226532_at	-0.432485	1.92054e-05	0.000562805			GUK1	200075_s_at	0.307555	0.00889226	0.138853	1
CIB1	201953_at	0.197157	1.92355e-05	0.000563139	15		LIMK2	210582_s_at	-0.168342	0.00892951	0.138862	22
	230301_at	-0.455666	1.93241e-05	0.000565179			P4HB	200654_at	0.235702	0.00893013	0.138862	17
HRASLS2	221122_at	0.403085	1.94162e-05	0.000567318	11		HOXC6	206858_s_at	-0.143513	0.00893301	0.138862	12
MGST1	231736_x_at	0.324987	1.94918e-05	0.000568969	12		KCNMB2	221097_s_at	-0.171684	0.0089357	0.138862	3
ZDHHC2	244779_at	-0.539044	1.95379e-05	0.000569761	8		GRHL2	219388_at	0.205039	0.00894728	0.138862	8
RPL9	200032_s_at	-0.170619	1.96697e-05	0.000573044	4		GAS7	210872_x_at	-0.184291	0.0089494	0.138862	17
	212706_at	-0.399635	1.97142e-05	0.000573661			ATP5PF	202325_s_at	0.290052	0.0089538	0.138862	21
SNED1	213488_at	-0.383604	1.97292e-05	0.000573661	2		CYB561D2	209665_at	0.160602	0.00900386	0.139503	3
MT1E	212859_x_at	-0.430709	1.97828e-05	0.000574661	16			200655_s_at	0.272967	0.00902558	0.139625
	201478_s_at	-0.251014	1.98514e-05	0.000576096			C5orf30	221823_at	0.222128	0.00902927	0.139625	5
SOX9	202935_s_at	-0.625312	1.99109e-05	0.000576864	17		DSCR4	207258_at	-0.148545	0.00912296	0.140702	21
TCN1	205513_at	0.889866	1.99165e-05	0.000576864	11		PML	211014_s_at	-0.190305	0.00912423	0.140702	15
	222097_at	-0.290149	2.00718e-05	0.000580523			PDLIM4	214175_x_at	-0.287087	0.0091254	0.140702	5
ZNF599	243747_at	-0.424242	2.00816e-05	0.000580523	19		REG1B	205886_at	-0.129544	0.00919481	0.141636	2
ERBB3	226213_at	-0.259849	2.01901e-05	0.000582563	12		SLC24A1	211842_s_at	-0.154326	0.00920942	0.141724	15
PDP2	226855_at	-0.246298	2.01911e-05	0.000582563	16		IGKC	214768_x_at	-0.160421	0.00922818	0.141875	2
LINC00589	232718_at	0.255749	2.03736e-05	0.000587263	8		TSPAN3	200972_at	0.25903	0.00923722	0.141878	15
	1570297_at	0.212649	2.04174e-05	0.000587959			COPG1	217749_at	0.29647	0.00927673	0.142347	3
SP3	213168_at	-0.404705	2.05022e-05	0.000589831	2		SPINT3	215503_at	-0.187457	0.00929221	0.14238	20
ATL2	222700_at	-0.328333	2.0541e-05	0.00059038	2		CCR2	206978_at	-0.231331	0.00929673	0.14238	3
TPR	228709_at	-0.455508	2.09687e-05	0.000602096	1		ING1	209808_x_at	-0.180247	0.00931472	0.142519	13
MBD5	220195_at	-0.300127	2.112e-05	0.000605221	2		CNPY2	209797_at	0.201617	0.0093242	0.142527	12
	214003_x_at	-0.128749	2.11373e-05	0.000605221				201154_x_at	-0.210007	0.00934571	0.142674
	225546_at	-0.243846	2.11382e-05	0.000605221			DHX58	219364_at	-0.190543	0.00935169	0.142674	17
GAPDH	AFFX-HUMGAPDH/M33197_M_at	0.327391	2.11983e-05	0.000606359	12		SGSM2	36129_at	-0.172962	0.00937694	0.142922	17
TMPRSS3	220177_s_at	-0.402068	2.13749e-05	0.000610828	21		SLC17A7	204230_s_at	-0.186137	0.0094212	0.14346	19
LGALS8	208933_s_at	-0.31911	2.15006e-05	0.000613834	1		USP9X	201100_s_at	0.142182	0.00944304	0.143655	X
GULP1	204235_s_at	0.379788	2.15608e-05	0.000614486	2		RGS2	202388_at	-0.560078	0.00945989	0.143774	1
MED28	228992_at	-0.28568	2.15645e-05	0.000614486	4		LGALS8	208936_x_at	-0.232784	0.00950537	0.144196	1
OVOL1	229396_at	-0.283062	2.16162e-05	0.000615373	11		RRAS	212647_at	-0.138945	0.00950574	0.144196	19
NRARP	226499_at	-0.363019	2.19014e-05	0.0006229	9		GKN1	220191_at	-0.124848	0.00951965	0.144196	2
PYCR1	202148_s_at	0.318767	2.20896e-05	0.000627656	17		PAWR	204004_at	0.342381	0.00953083	0.144196	12
	200018_at	-0.157472	2.23808e-05	0.000635326			GOSR1	213020_at	0.114719	0.00953341	0.144196	17
FLRT3	222853_at	-0.580793	2.25397e-05	0.00063923	20		MUM1	221290_s_at	-0.195194	0.00954189	0.144196	19
RTN4RL1	230700_at	-0.425312	2.27001e-05	0.000643169	17		ZNF286A	220250_at	-0.138142	0.00958449	0.144389	17
GTF3C1	35671_at	0.259405	2.29709e-05	0.000650225	16		CFAP74	215788_at	-0.165933	0.00958508	0.144389	1
KIAA0930	227144_at	-0.280289	2.3025e-05	0.000651141	22		PASK	206594_at	-0.140056	0.00958712	0.144389	2
	230939_at	0.355424	2.30973e-05	0.000652571			YME1L1	215769_at	-0.116006	0.00959089	0.144389	10
CADPS2	219572_at	-0.315503	2.34553e-05	0.000662058	7		DZIP1	204556_s_at	-0.156067	0.00962342	0.144738	13
EIF1	228967_at	-0.26233	2.36818e-05	0.000667822	17		TM2D1	213883_s_at	0.259551	0.00963223	0.144738	1
EFS	204400_at	-0.480807	2.37112e-05	0.000668022	14		SLC36A1	213119_at	0.152921	0.0096518	0.144893	5
MCC	226225_at	-0.628648	2.38783e-05	0.000672098	5		CNR2	206586_at	-0.142962	0.00966073	0.144893	1
FZD9	207639_at	0.273694	2.39276e-05	0.000672851	7		CYFIP2	215785_s_at	-0.276437	0.00973364	0.145423	5
UBTD2	224834_at	-0.270386	2.39511e-05	0.000672881	5		CTNNA1	200764_s_at	0.346339	0.00973439	0.145423	5
C1GALT1C1L	241710_at	-0.353326	2.40393e-05	0.000674093	2		LGALS1	201105_at	-0.377149	0.00973857	0.145423	22
TMEM97	212281_s_at	-0.460606	2.40393e-05	0.000674093	17		SEC61G	203484_at	0.269449	0.00975032	0.145423	7
KDM5C	239207_at	-0.344396	2.41031e-05	0.000674483	X		KIF1A	203849_s_at	-0.123241	0.00975034	0.145423	2
HSPA4L	1556194_a_at	-0.441853	2.41039e-05	0.000674483	4		EMID1	213779_at	-0.165934	0.00975678	0.145423	22
	1557907_x_at	0.209781	2.41209e-05	0.000674483			MBP	209072_at	-0.211154	0.00976424	0.145423	18
LOC101928424	239241_at	-0.249565	2.44063e-05	0.000681827	11		MICALL1	221779_at	-0.147179	0.00976908	0.145423	22
FIGNL1	222843_at	-0.426601	2.4498e-05	0.000682815	7		RNPEP	208270_s_at	0.262849	0.00982013	0.146047	1
	214456_x_at	-1.01912	2.45054e-05	0.000682815			TRAV12-2	211667_x_at	-0.115365	0.00985844	0.14648	14
PANK4	218771_at	-0.259003	2.45185e-05	0.000682815	1		GPR153	64942_at	0.198907	0.00990842	0.147086	1
NCOA1	209105_at	-0.354318	2.4533e-05	0.000682815	2		MALT1	208309_s_at	-0.172443	0.00992029	0.147125	18
PRPS2	203401_at	-0.350607	2.48591e-05	0.00069125	X		DEFA4	207269_at	-0.137029	0.00996391	0.147356	8
RPL11	200010_at	-0.197091	2.49889e-05	0.000694213	1		SUSD4	219389_at	-0.232568	0.0099753	0.147356	1
PPARA	223437_at	-0.325382	2.51123e-05	0.000696994	22		UCP2	208997_s_at	0.419696	0.00997634	0.147356	11
LINC01003	235174_s_at	-0.436433	2.53768e-05	0.000703682	7			208772_at	0.225355	0.00998084	0.147356
SMIM7	221988_at	-0.278683	2.54143e-05	0.00070407	19		ATP6V0C	36994_at	0.178103	0.00998818	0.147356	16
KDM5A	230226_s_at	-0.357084	2.54439e-05	0.000704103	12		CHRM2	221330_at	-0.163041	0.00999131	0.147356	7
PURA	229167_at	-0.265768	2.54838e-05	0.000704103	5		PPP1CC	200726_at	0.261815	0.010025	0.147553	12
CPEB1	219578_s_at	0.425902	2.55092e-05	0.000704103	15			215525_at	-0.176208	0.0100251	0.147553
RORA	226682_at	-0.47474	2.55194e-05	0.000704103	15		GRIN1	210781_x_at	-0.174193	0.0100324	0.147553	9
PUM2	201493_s_at	-0.274405	2.55332e-05	0.000704103	2		TMEM63A	202699_s_at	-0.146948	0.0100721	0.148	1
IRS2	209184_s_at	-0.413453	2.56639e-05	0.000706673	13		GGA2	214190_x_at	-0.137449	0.0100991	0.148259	16
MARF1	202386_s_at	-0.28175	2.56846e-05	0.000706673	16		TSPAN7	202242_at	-0.168249	0.010116	0.148372	X
CSTF2T	212905_at	-0.438518	2.56972e-05	0.000706673	10		HAL	217521_at	-0.133987	0.0101381	0.148503	12
ECPAS	212427_at	-0.368791	2.57459e-05	0.000707361	9		SSX2IP	203019_x_at	-0.164104	0.0101437	0.148503	1
PCGF5	235331_x_at	-0.486885	2.58015e-05	0.00070824	10		SREBF1	202308_at	-0.221261	0.0101985	0.14917	17
CTGF	209101_at	0.380379	2.58481e-05	0.000708867	6			215592_at	-0.183555	0.0102572	0.149769
GRAMD2B	218706_s_at	-0.340419	2.58989e-05	0.000709611	5		TMEM59	200620_at	0.216109	0.0102583	0.149769	1
	208607_s_at	-0.979526	2.61354e-05	0.000714819				207188_at	-0.164173	0.0102802	0.149869
	214202_at	-0.383767	2.61368e-05	0.000714819			HEG1	212822_at	-0.190154	0.0102842	0.149869	3
	208906_at	0.340409	2.62519e-05	0.00071709			RGS12	209639_s_at	-0.173214	0.0102934	0.149869	4
MIR1244-3	216515_x_at	-0.144644	2.62677e-05	0.00071709	12		HNRNPA2B1	205292_s_at	0.330239	0.0103292	0.150255	7
USP27X	230620_at	-0.31257	2.63084e-05	0.000717545	X		CCDC69	212886_at	-0.408762	0.0103452	0.150305	5
	1568763_s_at	-0.487578	2.63907e-05	0.00071895			RENBP	206617_s_at	-0.15303	0.0103581	0.150305	X
TXLNB	227834_at	-0.537715	2.64207e-05	0.00071895	6		RAE1	211318_s_at	0.132818	0.0103651	0.150305	20
	238155_at	-0.291845	2.6432e-05	0.00071895			UMPS	202707_at	-0.15297	0.0103942	0.150305	3
RAB11A	234998_at	-0.367593	2.6604e-05	0.000722971	15		ANXA7	209860_s_at	0.402568	0.0103956	0.150305	10
SDE2	244103_at	-0.270815	2.67101e-05	0.000725195	1		SSB	201139_s_at	0.295914	0.0103956	0.150305	2
GAB1	225998_at	-0.310966	2.68446e-05	0.000728187	4		SEC31A	210616_s_at	0.353029	0.0103987	0.150305	4
LRRFIP2	218364_at	0.246524	2.6898e-05	0.000728974	3		OR7E156P	222327_x_at	-0.165072	0.0104467	0.150863	13
	224625_x_at	0.205921	2.6991e-05	0.000730832			DERA	218102_at	0.366921	0.0104693	0.151052	12
MPP5	226092_at	-0.281666	2.70639e-05	0.000731902	14			214152_at	0.24812	0.0104956	0.151294
HLA-DQB2	215536_at	-0.359468	2.70794e-05	0.000731902	6		LGR5	210393_at	-0.176731	0.0105136	0.151416	12
FAM46A	221766_s_at	-0.288358	2.77422e-05	0.00074914	6		ODF1	214485_at	-0.202132	0.0105238	0.151427	8
	243944_at	0.22238	2.78591e-05	0.000751618			ATG13	203364_s_at	0.113577	0.0105706	0.151964	11
RCOR3	222605_at	-0.330677	2.90793e-05	0.000783831	1		ZNF3	219605_at	-0.117637	0.010582	0.151989	7
RSBN1	213694_at	-0.414425	2.91256e-05	0.000784374	1		CDH16	206517_at	-0.138637	0.010592	0.151996	16
TMED10	200929_at	0.183231	2.91788e-05	0.000785099	14		U2AF2	218381_s_at	0.187436	0.0106183	0.152237	19
IRX3	229638_at	-0.263273	2.94062e-05	0.000790506	16		NAE1	202268_s_at	0.278415	0.0106909	0.153027	16
HLF	204754_at	-0.48186	2.97214e-05	0.000798262	17		SAT1	203455_s_at	0.385927	0.0106926	0.153027	X
ZNF32	209538_at	-0.257755	2.98682e-05	0.000801486	10		WIPI1	203827_at	-0.386192	0.0107675	0.15396	17
SPOPL	225658_at	-0.459052	2.99026e-05	0.00080169	2		ACTN1	208637_x_at	-0.232949	0.0107898	0.154142	14
GAB1	229114_at	-0.424439	3.00798e-05	0.000805718	4		FAM46A	221766_s_at	-0.291048	0.0108548	0.154863	6
IL20RA	219115_s_at	-0.374805	3.02771e-05	0.000810278	6			222302_at	-0.170137	0.0108604	0.154863
PTEN	204054_at	-0.281104	3.03343e-05	0.000810653	10		CNIH1	201653_at	0.346205	0.0108695	0.154863	14
ENDOD1	212573_at	-0.312662	3.03453e-05	0.000810653	11		LINC01587	207241_at	-0.160615	0.0108797	0.15487	4
KATNBL1	218791_s_at	-0.374597	3.03845e-05	0.000810976	15		VAC14	216501_at	-0.167774	0.0108997	0.155017	16
ANPEP	202888_s_at	-0.57404	3.04898e-05	0.000813062	15		CYP4F3	206515_at	0.387216	0.0109497	0.155473	19
CCDC71L	226756_at	-0.347981	3.06631e-05	0.000816954	7		SGCD	214492_at	-0.14487	0.0109513	0.155473	5
ABHD2	87100_at	0.913146	3.07169e-05	0.000817659	15		ARHGAP33	213827_at	-0.143263	0.0110012	0.156043	19
GGH	203560_at	-0.506087	3.07474e-05	0.000817743	8		ANK1	208352_x_at	-0.177101	0.0110221	0.1562	8
N4BP2L1	213375_s_at	-0.432585	3.09337e-05	0.000821969	13		SLA	203761_at	-0.252927	0.011042	0.156344	8
	235092_at	-0.403669	3.1126e-05	0.000826346			NCOA1	209107_x_at	-0.151228	0.0110638	0.156513	2
PNRC2	217779_s_at	-0.291491	3.11611e-05	0.000826542	1		PITPNA	201190_s_at	0.13807	0.0110884	0.156603	17
TRAF6	227264_at	-0.238649	3.12624e-05	0.000828369	11		MYBBP1A	219098_at	-0.177986	0.0110898	0.156603	17
AGPAT5	232007_at	-0.27034	3.13072e-05	0.000828369	8		TRIB1	202241_at	-0.515527	0.0111098	0.156746	8
	231952_at	-0.360252	3.13194e-05	0.000828369			ELN	212670_at	-0.183373	0.0111207	0.156762	7
PATL2	230753_at	-0.384884	3.13407e-05	0.000828369	15		XBP1	200670_at	0.366222	0.0111411	0.156807	22
	212243_at	-0.320133	3.14392e-05	0.00083024			ZNF93	208119_s_at	-0.135864	0.0111436	0.156807	19
EFHD1	209343_at	-0.440185	3.14965e-05	0.000831018	2		HEY1	44783_s_at	-0.301959	0.0111647	0.15693	8
AK2	212175_s_at	-0.216535	3.15808e-05	0.000832143	1		TPD52L1	203786_s_at	0.23955	0.011172	0.15693	6
GSTA1	215766_at	-0.291642	3.16112e-05	0.000832143	6		WLS	221958_s_at	0.285319	0.0111898	0.157042	1
RHOV	241990_at	-0.327423	3.16225e-05	0.000832143	15		DLK2	220262_s_at	-0.202182	0.0112664	0.157978	6
MINDY2	226873_at	-0.485504	3.20076e-05	0.00084138	15		KCTD12	212188_at	-0.498985	0.0112766	0.157982	13
KHNYN	212356_at	-0.197403	3.20298e-05	0.00084138	14		NANOG	220184_at	-0.184383	0.0112977	0.158138	12
TMCO4	227007_at	-0.298016	3.22304e-05	0.000845905	1		GOLGA2	35436_at	0.322345	0.0113299	0.15845	9
ZFP36L2	201368_at	-0.248654	3.23192e-05	0.000847493	2		NKTR	202379_s_at	0.312726	0.0113907	0.158918	3
RAB23	223463_at	-0.314986	3.27178e-05	0.000856991	6		TNFSF8	207216_at	-0.141801	0.0113915	0.158918	9
SOCS6	214462_at	-0.443971	3.27387e-05	0.000856991	18		CLCN4	205148_s_at	-0.159418	0.0113933	0.158918	X
SPRED1	226837_at	-0.512588	3.28638e-05	0.000859516	15		TMPRSS5	221032_s_at	-0.16037	0.0114212	0.159168	11
	1563902_at	0.306101	3.29911e-05	0.00086209			SV2A	203069_at	-0.15185	0.0114558	0.159504	1
	229243_at	-0.298632	3.32485e-05	0.000868057			CD200	209583_s_at	-0.166089	0.0114653	0.159504	3
RPL22	221726_at	-0.243344	3.32985e-05	0.000868607	1		KRAS	214352_s_at	0.50441	0.0114954	0.159783	12
ACAT2	209608_s_at	-0.293643	3.3379e-05	0.000869823	6		NEDD4L	212448_at	-0.203719	0.0115133	0.159893	18
CCDC88C	215343_at	-0.318199	3.34033e-05	0.000869823	14		LAMTOR5	202300_at	0.249455	0.0115314	0.160005	1
APTR	238126_at	-0.239077	3.34587e-05	0.000870507	7		COX7C	217491_x_at	0.228352	0.0115533	0.160169	5
PPM1A	227728_at	-0.37352	3.35667e-05	0.000872558	14		DNAJC15	218435_at	0.350863	0.0115691	0.160249	13
TIGD7	224365_s_at	-0.38495	3.37373e-05	0.000876119	16		MUL1	218246_at	-0.129692	0.0116045	0.16053	1
CTNS	36566_at	0.291186	3.37622e-05	0.000876119	17		SLC17A5	221041_s_at	0.221118	0.0116098	0.16053	6
MUC20	226622_at	0.539998	3.39377e-05	0.000879511	3		HESX1	211267_at	-0.123161	0.0116196	0.16053	3
BCAS4	239278_at	-0.380419	3.39517e-05	0.000879511	20		EFCAB6	220271_x_at	-0.210741	0.0116847	0.16129	22
ZFP82	235176_at	-0.183657	3.41042e-05	0.000881945	19		QRSL1	218949_s_at	0.177321	0.0117357	0.161589	6
PASK	206594_at	-0.267633	3.41119e-05	0.000881945	2		BACE1	217904_s_at	-0.169582	0.0117494	0.161589	11
RAB6B	221792_at	-0.289059	3.41341e-05	0.000881945	3		ANXA2P3	211241_at	0.142505	0.0117521	0.161589	10
ZNF415	205514_at	-0.416641	3.44148e-05	0.00088843	19		HDAC5	202455_at	-0.201191	0.0117533	0.161589	17
TRAK1	226013_at	-0.287582	3.44765e-05	0.000888947	3		PIP	206509_at	-0.512374	0.0117571	0.161589	7
ZNF853	232884_s_at	-0.301089	3.44942e-05	0.000888947	7		SERPINA7	206386_at	-0.133124	0.0117935	0.161854	X
TRIM13	230192_at	-0.355535	3.46168e-05	0.000891338	13		SERPINB5	204855_at	0.44877	0.0117967	0.161854	18
WDFY2	228159_at	-0.213384	3.47851e-05	0.000894901	13		PARP2	215773_x_at	-0.141975	0.0118768	0.162484	14
PRPF38A	235612_at	-0.467942	3.50108e-05	0.000899934	1		CD84	211188_at	-0.150007	0.0118795	0.162484	1
TPRXL	239061_at	0.514213	3.50723e-05	0.000900742	3		COQ3	221227_x_at	-0.147987	0.0118856	0.162484	6
	222763_s_at	-0.301293	3.52375e-05	0.000904207			ITGA10	206766_at	-0.142358	0.0118887	0.162484	1
	243702_at	-0.265592	3.53181e-05	0.000905498			AMIGO2	222108_at	-0.292909	0.0119098	0.162484	12
LOC101928403	236990_at	-0.245658	3.54487e-05	0.000907096	2		SEMA5A	213169_at	-0.322991	0.0119133	0.162484	5
C4orf3	224604_at	-0.232343	3.54599e-05	0.000907096	4		HINT1	200093_s_at	0.249191	0.011914	0.162484	5
NIT1	241395_at	-0.282369	3.54713e-05	0.000907096	1		ZBTB43	204182_s_at	0.171012	0.0119306	0.162508	9
ITSN2	209907_s_at	-0.284681	3.57257e-05	0.000912353	2		CSF2	210229_s_at	0.125472	0.0119361	0.162508	5
PTGER1	207650_x_at	0.230433	3.57379e-05	0.000912353	19		PPP1R14B	212680_x_at	0.187363	0.0119473	0.162512	11
ZFP62	227796_at	-0.324382	3.60419e-05	0.00091933	5		GDF9	221314_at	-0.172359	0.0119567	0.162512	5
ZCCHC14	212655_at	-0.296121	3.61235e-05	0.000920626	16		PLA2G2D	220423_at	-0.145129	0.0119958	0.162904	1
FAAH2	230792_at	-0.330113	3.62183e-05	0.000922256	X			217835_x_at	0.273218	0.0120098	0.162956
CTDSPL2	223270_at	-0.271712	3.63596e-05	0.000924702	15			218575_at	-0.159122	0.0120624	0.163479
ABCC3	230682_x_at	0.386444	3.63762e-05	0.000924702	17		PTPRH	208300_at	0.386705	0.0120769	0.163479	19
C1orf53	1558508_a_at	-0.437651	3.6676e-05	0.000931532	1		ZNF3	219604_s_at	-0.162152	0.0120792	0.163479	7
DCAF5	227251_at	-0.275343	3.71126e-05	0.000941822	14		EIF1AX	201019_s_at	0.352209	0.0121133	0.163802	X
FAM98B	225086_at	-0.309953	3.71802e-05	0.000942174	15		MED12	214275_at	-0.130801	0.0121507	0.163834	X
ALDOA	238996_x_at	0.397564	3.71894e-05	0.000942174	16			208862_s_at	0.187948	0.0121556	0.163834
ARRB1	43511_s_at	-0.257009	3.73973e-05	0.00094664	11		HPGD	203914_x_at	-0.473345	0.0121561	0.163834	4
FGF11	227271_at	0.215029	3.76768e-05	0.000952908	17		ARMCX3	217858_s_at	0.318584	0.0121568	0.163834	X
BIRC3	230499_at	-0.263699	3.77992e-05	0.000955197	11		GLUL	215001_s_at	0.234013	0.0122107	0.164404	1
ITGA2	205032_at	-0.393997	3.80461e-05	0.000960623	5		NPM1	200063_s_at	0.238492	0.0122281	0.164404	5
ZNF736	235027_at	-0.402537	3.81182e-05	0.000961633	7		THOC7	218334_at	0.310409	0.01223	0.164404	3
MARK1	226653_at	-0.397295	3.82372e-05	0.000963823	1		RAMP2	205779_at	-0.161028	0.0122699	0.164802	17
CAPN9	210641_at	0.59945	3.83644e-05	0.000965937	1		TUBB4A	212664_at	-0.163244	0.0123384	0.165582	19
	210413_x_at	-0.743637	3.83856e-05	0.000965937			SNTB2	205315_s_at	0.219378	0.0123767	0.165841	16
ANKRD6	204672_s_at	-0.446245	3.86719e-05	0.000972247	6		TFDP3	207385_at	-0.1413	0.0123785	0.165841	X
SNX7	205573_s_at	-0.250119	3.87014e-05	0.000972247	1		DGKQ	207562_at	-0.158277	0.0123936	0.165904	4
	224346_at	0.433527	3.88128e-05	0.000973434			SPCS1	217927_at	0.278517	0.012453	0.166559	3
FGFR2	203638_s_at	-0.354877	3.88137e-05	0.000973434	10		RAB6B	221792_at	-0.188701	0.0124729	0.166576	3
MT1E	216336_x_at	-0.277324	3.88977e-05	0.000974295	16		FBXW4	221519_at	0.216529	0.0124752	0.166576	10
	201479_at	-0.201903	3.89282e-05	0.000974295				221646_s_at	-0.57242	0.0124997	0.166658
PIGP	221689_s_at	0.263792	3.89458e-05	0.000974295	21		CBX5	209715_at	0.147788	0.0125022	0.166658	12
FMO2	211726_s_at	-0.643733	3.93689e-05	0.000984059	1		RRN3P1	215211_at	-0.14122	0.0125153	0.166693	16
CLMN	225759_x_at	-0.354055	3.96805e-05	0.00099075	14		SELENOF	200902_at	0.342367	0.0125336	0.166797	1
	225909_at	-0.234965	3.97029e-05	0.00099075			RGS5	209070_s_at	-0.160732	0.0125748	0.167116	1
SOCS7	228662_at	-0.295974	3.9746e-05	0.000991	17		MAEA	207922_s_at	0.211216	0.0125785	0.167116	4
CDK1	203213_at	-0.380024	4.04574e-05	0.00100781	10		PYY	211253_x_at	-0.19098	0.0125987	0.167244	17
FDX1	239161_at	-0.312275	4.04877e-05	0.00100781	11		ASRGL1	218857_s_at	0.267824	0.0126395	0.167647	11
	235247_at	-0.326188	4.05254e-05	0.00100791			TMPO	203432_at	0.193475	0.0126712	0.167928	12
NHSL1	226490_at	-0.364306	4.05654e-05	0.00100807	6		OR1F2P	217308_at	-0.150741	0.0127264	0.16852	16
SERPINB2	204614_at	-1.04859	4.07302e-05	0.00101058	18		KIR3DX1	216428_x_at	-0.139217	0.0128989	0.170629	19
	211458_s_at	0.342505	4.07339e-05	0.00101058				215362_at	-0.139378	0.0129071	0.170629
	212370_x_at	-0.256416	4.09819e-05	0.00101559			PALM	203859_s_at	-0.159999	0.0129986	0.171644	19
ZNF416	223589_at	-0.237392	4.10037e-05	0.00101559	19		KLRD1	210606_x_at	-0.13964	0.0130077	0.171644	12
MARCKS	201669_s_at	-0.258217	4.12282e-05	0.0010203	6		BRCC3	221196_x_at	0.184056	0.0130162	0.171644	X
ARRB1	49111_at	-0.222141	4.15782e-05	0.00102812	11		CLN8	219340_s_at	-0.111787	0.0130371	0.171777	8
ARHGAP5	235635_at	-0.394209	4.16937e-05	0.00102964	14		BCAS3	220488_s_at	-0.195543	0.0130507	0.171814	17
TMCO5A	1553637_s_at	0.323428	4.17354e-05	0.00102964	15		DCBLD2	213865_at	-0.147721	0.0130925	0.172222	3
UPF1	208947_s_at	0.421674	4.1743e-05	0.00102964	19		SCGN	205697_at	-0.16293	0.0131198	0.17244	6
SGCE	204688_at	-0.648788	4.21092e-05	0.00103781	7		PTGES	207388_s_at	0.221556	0.0131333	0.172471	9
DPYSL3	201431_s_at	0.566833	4.22143e-05	0.00103955	5		ASAH1	210980_s_at	0.282487	0.0131439	0.172471	8
ZMYM4	202049_s_at	-0.278211	4.23122e-05	0.0010411	1		CORO2A	205538_at	0.208941	0.0131573	0.172505	9
ZDHHC9	222451_s_at	0.371543	4.2383e-05	0.00104199	X		SLC13A3	205244_s_at	-0.22922	0.0131711	0.172545	20
CXADR	239155_at	-0.384555	4.24551e-05	0.0010429	21		TNPO1	209225_x_at	0.242103	0.0132182	0.173019	5
SNX16	229618_at	-0.47902	4.26668e-05	0.00104724	8		PARD3	210094_s_at	-0.17324	0.0132634	0.173435	10
PIGK	227639_at	-0.355016	4.27561e-05	0.00104857	1		EPHB1	211898_s_at	-0.153013	0.0132825	0.173435	3
NSFL1C	217830_s_at	-0.233321	4.28884e-05	0.00105096	20		CASK	211208_s_at	0.162429	0.0132917	0.173435	X
ROBO1	213194_at	-0.457439	4.30789e-05	0.00105476	3		FLOT1	208749_x_at	-0.147669	0.0132935	0.173435	6
	201003_x_at	0.264189	4.32454e-05	0.00105798			MYDGF	216483_s_at	0.238363	0.0133259	0.173717	19
ZNF75D	213659_at	-0.292433	4.3313e-05	0.00105876	X		GFPT2	205100_at	-0.166695	0.0133486	0.17387	5
	216342_x_at	-0.227711	4.35111e-05	0.00106274			MDC1	203062_s_at	-0.223194	0.0133647	0.173937	6
CACNA1D	207998_s_at	0.241472	4.37623e-05	0.001068	3		MYO19	219320_at	-0.156253	0.0133956	0.174197	17
	200949_x_at	-0.17399	4.38128e-05	0.00106836			EGFR	201984_s_at	-0.168949	0.0134248	0.174351	7
AZIN1	212461_at	-0.21159	4.41602e-05	0.00107596	8		GSTP1	200824_at	0.228601	0.0134293	0.174351	11
GMEB1	235232_at	-0.327747	4.42789e-05	0.00107797	1		AKAP1	201674_s_at	0.245574	0.0134741	0.174753	17
PXYLP1	226925_at	-0.404109	4.43468e-05	0.00107875	3		HEMK1	218621_at	-0.158834	0.0134822	0.174753	3
ING1	208415_x_at	-0.22052	4.45456e-05	0.0010827	13		TTC22	220309_at	-0.141038	0.0135025	0.174842	1
N4BP2L2	202259_s_at	-0.428768	4.45957e-05	0.00108304	13		HOXB5	205600_x_at	-0.155059	0.0135109	0.174842	17
EMB	226789_at	-0.439918	4.4749e-05	0.00108588	5		SLC25A12	203340_s_at	-0.153149	0.0135331	0.174966	2
FUT6	211465_x_at	0.414345	4.47894e-05	0.00108598	19		AMPD3	207992_s_at	0.202887	0.0135518	0.174966	11
TRIB2	202478_at	-0.408532	4.4833e-05	0.00108616	2		MITF	207233_s_at	0.158021	0.0135534	0.174966	3
RPS6KC1	218909_at	-0.352604	4.51925e-05	0.00109398	1		KPNA2	201088_at	0.364809	0.0136105	0.175495	17
SLC30A2	230084_at	0.25289	4.5458e-05	0.00109894	1		NCKAP1L	209734_at	-0.161342	0.0136164	0.175495	12
D2HGDH	228738_at	-0.307775	4.54707e-05	0.00109894	2		CD24	209771_x_at	0.169943	0.0136793	0.175894	6
PDIA4	208658_at	0.249488	4.55087e-05	0.00109897	7		CYP46A1	220331_at	-0.166012	0.0136871	0.175894	14
NOD2	220066_at	-0.305267	4.55985e-05	0.00110025	16		IFT20	210312_s_at	0.201345	0.0136898	0.175894	17
SYT8	232802_at	0.351788	4.57305e-05	0.00110254	11		SOX21	208468_at	-0.208259	0.0136916	0.175894	13
CCDC190	1554960_at	0.304319	4.64762e-05	0.00111962	1		EMC9	219203_at	-0.174477	0.0137071	0.175952	14
MAK16	211686_s_at	-0.251591	4.65585e-05	0.0011207	8		IFIT2	217502_at	-0.228808	0.0137394	0.176182	10
C1orf21	221272_s_at	-0.265585	4.67262e-05	0.00112383	1		MPDZ	213306_at	-0.233535	0.0137531	0.176182	9
TMEM19	226860_at	-0.263003	4.68169e-05	0.00112511	12		ABHD4	218581_at	0.112469	0.0137654	0.176182	14
FEM1C	213341_at	-0.365142	4.69149e-05	0.00112656	5		SCMH1	221216_s_at	-0.114544	0.0137692	0.176182	1
PARP2	204752_x_at	-0.232785	4.77266e-05	0.00114513	14		OR1A1	221388_at	-0.221247	0.0137996	0.176211	17
FUT6	210399_x_at	0.433714	4.77829e-05	0.00114556	19		LMCD1	218574_s_at	-0.172957	0.0138044	0.176211	3
INSIG2	209566_at	-0.32564	4.8008e-05	0.00115004	2		SLK	206875_s_at	0.359663	0.0138047	0.176211	10
CA12	204508_s_at	0.42004	4.81615e-05	0.00115279	15		RCC1L	221247_s_at	0.130061	0.0138257	0.176339	7
SUGP2	213505_s_at	-0.213188	4.82541e-05	0.00115409	19		GIGYF2	212261_at	-0.119701	0.0138737	0.176809	2
EP300-AS1	1562921_at	-0.37555	4.83695e-05	0.00115592	22		RCN2	201486_at	0.326667	0.0138926	0.176909	15
DIDO1	227335_at	-0.357458	4.84966e-05	0.00115804	20		ACTL7A	220501_at	-0.133191	0.0139078	0.176961	9
ZNF274	204937_s_at	-0.214749	4.8676e-05	0.00116091	19		GOLGB1	201056_at	0.1875	0.0139402	0.177232	3
MAP4K4	222548_s_at	-0.259121	4.86946e-05	0.00116091	2		GRIN2B	210412_at	-0.140716	0.0139537	0.177262	12
AMOTL2	203002_at	-0.38735	4.87678e-05	0.00116173	3		ALAS1	205633_s_at	0.319964	0.0140011	0.177722	3
AZU1	214575_s_at	-0.418656	4.88828e-05	0.00116293	19		GNS	212334_at	0.255054	0.0140253	0.177888	12
TSPAN8	203824_at	0.333372	4.88957e-05	0.00116293	12		INPP5B	213804_at	-0.164916	0.0140447	0.177993	1
GNAI1	209576_at	-0.42724	4.90115e-05	0.00116475	7		PCDH7	210273_at	-0.220191	0.0140679	0.178145	4
TNRC6C	222820_at	-0.38521	4.9229e-05	0.00116899	17		SALL2	213283_s_at	-0.136249	0.014146	0.178718	14
MANEA	222805_at	-0.543401	4.93757e-05	0.00117155	6		TTC9	213172_at	0.247505	0.0141462	0.178718	14
GTF2A1	225433_at	-0.292948	4.97033e-05	0.00117805	14		NDUFB3	203371_s_at	0.186504	0.0141468	0.178718	2
PPP2R5E	227630_at	-0.307137	4.97285e-05	0.00117805	14		MT1E	216336_x_at	-0.244717	0.0141827	0.178901	16
FAM53B	237297_at	0.288444	5.00776e-05	0.00118538	10		VOPP1	208091_s_at	0.221117	0.0141837	0.178901	7
MAML1	202360_at	-0.196143	5.03043e-05	0.00118981	5		XDH	210301_at	-0.15095	0.0142084	0.178949	2
	214152_at	0.322207	5.04326e-05	0.0011919			CD80	207176_s_at	-0.142961	0.01421	0.178949	3
TBL1X	213400_s_at	-0.285518	5.04931e-05	0.001192	X		TMCC1	213352_at	0.148151	0.0142948	0.179876	3
KLF2	219371_s_at	0.344661	5.05286e-05	0.001192	19		PID1	219093_at	0.237152	0.0143358	0.18019	2
MZB1	221286_s_at	0.31304	5.05564e-05	0.001192	5		CLSTN2	219414_at	-0.123328	0.014346	0.18019	3
CTNNA1	210844_x_at	0.195966	5.06631e-05	0.00119358	5			211710_x_at	-0.201772	0.0143537	0.18019
SPRYD7	230151_at	-0.234925	5.08817e-05	0.00119663	13		GAB1	214987_at	-0.128058	0.0144033	0.180608	4
ETNK1	226432_at	-0.557181	5.08955e-05	0.00119663	12		VCP	208648_at	0.170261	0.0144197	0.180608	9
KCTD15	222668_at	-0.431959	5.09128e-05	0.00119663	19		UPF1	211168_s_at	0.205721	0.014421	0.180608	19
PPP1R3D	204554_at	-0.289394	5.10329e-05	0.00119763	20		PATZ1	210581_x_at	-0.138749	0.0144726	0.181108	22
BICDL1	228320_x_at	0.320513	5.10355e-05	0.00119763	12		HES1	203393_at	-0.132732	0.0144836	0.181108	3
DEFB1	210397_at	0.643403	5.12507e-05	0.00120174	8		B4GALT5	221484_at	0.473708	0.014545	0.181732	20
SDR42E1	229522_at	-0.250976	5.13316e-05	0.00120227	16		KANSL3	220950_s_at	-0.118878	0.0145772	0.181881	2
PAPSS1	209043_at	-0.297262	5.13854e-05	0.00120227	4		KRT35	216921_s_at	-0.139196	0.0146056	0.181881	17
SCAMP1	212425_at	-0.316956	5.13936e-05	0.00120227	5		CYP2F1	207913_at	-0.532084	0.0146162	0.181881	19
NKX6-3	1552885_a_at	0.265877	5.16151e-05	0.0012065	8		ITSN2	210545_at	-0.157356	0.014618	0.181881	2
ARID2	225486_at	-0.358345	5.16669e-05	0.00120677	12		CYREN	220949_s_at	-0.135388	0.0146194	0.181881	7
SF3A1	216457_s_at	-0.215545	5.17454e-05	0.00120766	22		EIF5A	201122_x_at	0.250463	0.0146309	0.181881	17
CCNB1	214710_s_at	-0.373427	5.18471e-05	0.00120909	5			208073_x_at	0.198827	0.0146368	0.181881
LAMTOR3	227562_at	-0.38407	5.19029e-05	0.00120945	4		MIER2	221862_at	-0.153139	0.0146703	0.182156	19
AP3M1	222517_at	-0.250005	5.20332e-05	0.00121075	10		TAF6	203572_s_at	0.14038	0.0147571	0.183091	7
CDC20B	240161_s_at	-0.789508	5.20396e-05	0.00121075	5		POMP	217769_s_at	0.230124	0.0147947	0.183415	13
GAS2	205848_at	-0.36742	5.21834e-05	0.00121315	11		ANXA2P2	208816_x_at	0.129672	0.014849	0.183946	9
CLDN7	202790_at	0.333277	5.23626e-05	0.00121551	17		IFNAR1	204191_at	-0.138562	0.014877	0.184149	21
LOC100996740	229872_s_at	-0.255212	5.23662e-05	0.00121551	1		MTMR6	214429_at	0.236606	0.0149051	0.184257	13
CDK5RAP2	220935_s_at	0.258308	5.24724e-05	0.00121704	9		BCKDHA	202331_at	-0.148708	0.0149088	0.184257	19
FKTN	205283_at	-0.383674	5.25693e-05	0.00121834	9		ECEL1	219914_at	-0.121433	0.0149591	0.184414	2
PRUNE2	212805_at	0.378628	5.27354e-05	0.00122124	9		GINS3	218719_s_at	-0.135388	0.0149678	0.184414	16
PPP2R1B	202883_s_at	-0.297664	5.28905e-05	0.00122379	11		LRFN4	219491_at	-0.182527	0.0149689	0.184414	11
SAMHD1	234987_at	-0.371184	5.29273e-05	0.00122379	20		SLC37A4	202830_s_at	0.12787	0.0149722	0.184414	11
PRSS12	213802_at	-0.345747	5.31748e-05	0.00122856	4		ARHGEF3	218501_at	0.264729	0.0149871	0.184414	3
FRMD4A	225167_at	-0.495049	5.33793e-05	0.00123234	10			216732_at	-0.158224	0.0149909	0.184414
CKAP4	200999_s_at	0.380128	5.34501e-05	0.00123302	12		RAB15	221810_at	0.17486	0.0150379	0.184843	14
HSPA2	211538_s_at	-0.591432	5.35622e-05	0.00123465	14		RTN3	219549_s_at	0.268711	0.015049	0.184843	11
PPP4R4	233002_at	-0.648174	5.36567e-05	0.00123588	14			201698_s_at	0.278282	0.0150629	0.184871
SERP1	200970_s_at	-0.202684	5.37462e-05	0.00123699	3		CCND1	208712_at	-0.306096	0.0150745	0.184872	11
PPP1CB	201408_at	-0.306261	5.4e-05	0.00124188	2		POLR2K	202634_at	0.250206	0.0151367	0.185492	8
ZNF607	223680_at	-0.243666	5.40759e-05	0.00124259	19		SLC22A8	221298_s_at	-0.163852	0.0151816	0.185674	11
RALGPS2	227533_at	-0.336243	5.41141e-05	0.00124259	1		BCL6	203140_at	-0.230892	0.015183	0.185674	3
MIOS	206860_s_at	-0.271236	5.41956e-05	0.00124292	7		MTSS1	203036_s_at	-0.144627	0.0151966	0.185674	8
	238024_at	-0.345642	5.42118e-05	0.00124292			OR1G1	221375_at	-0.124231	0.0152002	0.185674	17
KMT5B	222566_at	-0.334913	5.42804e-05	0.00124355	11		RNASE2	206111_at	-0.137642	0.0152098	0.185674	14
EIF2AK2	213294_at	-0.279864	5.44304e-05	0.00124542	2		CALB2	205428_s_at	-0.142232	0.0152544	0.186075	16
PJA1	218667_at	-0.251924	5.44455e-05	0.00124542	X		KRT19P2	217338_at	-0.149563	0.0153227	0.186651	12
PEX11A	205160_at	-0.291494	5.4757e-05	0.00124996	15		WASHC2C	211068_x_at	-0.222108	0.015334	0.186651	10
CACNG1	206612_at	0.250397	5.47582e-05	0.00124996	17		ULK1	209333_at	0.178142	0.0153482	0.186651	12
TOMM20	200662_s_at	-0.233777	5.48125e-05	0.00124996	1		MAGED1	209014_at	0.210727	0.0153484	0.186651	X
CPNE8	228365_at	-0.467679	5.4815e-05	0.00124996	12		RDH16	206753_at	-0.178987	0.0153666	0.18673	12
STRN	227422_at	-0.309512	5.48527e-05	0.00124996	2		RIMS3	204730_at	-0.155314	0.0153854	0.186815	1
NSD3	218173_s_at	-0.241213	5.54906e-05	0.00126353	8		PRKAR1B	212555_at	-0.142983	0.01542	0.187093	7
SPDEF	220192_x_at	0.583065	5.56149e-05	0.0012654	6			213454_at	0.248306	0.0154627	0.187418
RSBN1	222789_at	-0.340284	5.6125e-05	0.00127603	1		OSER1	221954_at	0.168657	0.0154702	0.187418	20
CREBL2	201989_s_at	-0.235006	5.62871e-05	0.00127789	12			214867_at	-0.152487	0.0155298	0.187884
	240690_at	-0.53935	5.62921e-05	0.00127789			PLIN2	209122_at	-0.310646	0.0155323	0.187884	9
PRPF38A	1553709_a_at	-0.267995	5.63881e-05	0.00127863	1		PQLC1	218208_at	-0.28149	0.0155484	0.187936	18
KDM5B	201549_x_at	-0.256344	5.641e-05	0.00127863	1		ATP13A2	218608_at	0.213101	0.0155885	0.188054	1
RNF150	227657_at	-0.351759	5.64637e-05	0.00127888	4		GNG7	214227_at	-0.137667	0.015589	0.188054	19
RASSF9	210335_at	-0.388091	5.66194e-05	0.00128017	12		CNPPD1	200070_at	0.26709	0.0156035	0.188054	2
ZBTB10	233899_x_at	-0.526529	5.66693e-05	0.00128017	8		WWC1	216074_x_at	-0.16059	0.0156053	0.188054	5
PSIP1	205961_s_at	-0.410458	5.66749e-05	0.00128017	9		DNTTIP2	202776_at	0.215332	0.0156207	0.188097	1
CGN	223233_s_at	-0.269554	5.66919e-05	0.00128017	1		GSTM3	202554_s_at	0.320189	0.0157435	0.189433	1
C2orf49	226951_at	-0.326811	5.6818e-05	0.00128158	2		SLC26A2	205097_at	0.600501	0.0157758	0.189624	5
MAP3K7	206853_s_at	-0.376426	5.68399e-05	0.00128158	6		RPP25	219143_s_at	0.225462	0.0157873	0.189624	15
ZNF268	238030_at	-0.389737	5.69503e-05	0.0012831	12		SUV39H1	218619_s_at	-0.12999	0.015795	0.189624	X
PANK3	221751_at	-0.38831	5.71662e-05	0.00128699	5		MUC1	207847_s_at	0.48445	0.0159354	0.191081	1
TFDP2	226157_at	-0.270549	5.72099e-05	0.00128701	3		ETHE1	204034_at	0.242863	0.0159404	0.191081	19
DBT	231919_at	-0.350724	5.73681e-05	0.0012896	1		BCL2	203685_at	-0.192652	0.0160038	0.191554	18
PIAS1	217864_s_at	-0.285725	5.75045e-05	0.00129169	15			216688_at	-0.17253	0.0160126	0.191554
TBC1D5	201814_at	-0.214267	5.77064e-05	0.00129443	3		SLC2A9	219991_at	-0.162343	0.0160275	0.191554	4
ZNF506	221626_at	-0.23646	5.77264e-05	0.00129443	19		SRP9	201273_s_at	0.358844	0.0160373	0.191554	1
MAGEH1	218573_at	-0.263154	5.7756e-05	0.00129443	X		ZNF337	37860_at	-0.137623	0.01604	0.191554	20
ATPAF1	224728_at	-0.282786	5.7844e-05	0.00129543	1		TLR8	220832_at	-0.148766	0.016065	0.191706	X
SULT1A1	203615_x_at	0.378591	5.85597e-05	0.00131048	16		CEACAM3	210789_x_at	-0.184417	0.0160853	0.191706	19
LRRFIP2	220610_s_at	0.219966	5.86798e-05	0.00131218	3			46270_at	0.11036	0.0160887	0.191706
ADD3	205882_x_at	0.29213	5.88861e-05	0.00131581	10		AP2S1	208074_s_at	0.231952	0.016138	0.192122	19
BCKDHB	213321_at	-0.204243	5.90513e-05	0.00131852	6		NTRK3	217033_x_at	-0.172619	0.0161492	0.192122	15
	1556602_at	-0.56941	5.91162e-05	0.00131898			TBC1D9B	212052_s_at	0.131315	0.0161714	0.192122	5
SSBP2	238484_s_at	-0.438973	5.95554e-05	0.00132779	5		ADAP1	90265_at	-0.145219	0.0161934	0.192122	7
ABCC1	202805_s_at	0.423847	5.97163e-05	0.00133039	16		TPSB2	207134_x_at	-0.481851	0.0162232	0.192122	16
TFEB	50221_at	-0.377123	5.98081e-05	0.00133082	6		RGN	210751_s_at	-0.12043	0.0162259	0.192122	X
MAP3K12	205448_s_at	-0.247549	5.98247e-05	0.00133082	12		FKBP3	218003_s_at	0.245505	0.0162415	0.192122	14
MMACHC	211774_s_at	-0.226863	6.01509e-05	0.00133708	1		SPAG16	219109_at	0.370048	0.016246	0.192122	2
BICD2	213154_s_at	-0.332245	6.06597e-05	0.00134653	9			216721_at	-0.131355	0.0162529	0.192122
SOX4	201417_at	-0.272275	6.06656e-05	0.00134653	6		PDIA4	208658_at	0.256362	0.0162547	0.192122	7
WFDC21P	229566_at	-0.367476	6.08214e-05	0.00134898	17		VIM	201426_s_at	-0.536562	0.0162643	0.192122	10
	34689_at	0.215056	6.10017e-05	0.00135184			TRANK1	213261_at	-0.222337	0.0162784	0.192122	3
SCD	200832_s_at	-0.634603	6.10406e-05	0.00135184	10		SYNPO	202796_at	-0.216761	0.0162803	0.192122	5
STK40	225015_s_at	0.328896	6.14232e-05	0.00135931	1			217144_at	0.203083	0.0162996	0.192207
PRDM16	232424_at	-0.406635	6.1611e-05	0.00136175	1		ITGAV	202351_at	0.275234	0.0163196	0.192301	2
TCFL5	204849_at	-0.288258	6.16245e-05	0.00136175	20		C9orf3	212848_s_at	0.276086	0.0163651	0.19253	9
RBBP9	226696_at	-0.29319	6.17237e-05	0.00136293	20		BAMBI	203304_at	0.227201	0.0163717	0.19253	10
MAP3K13	229771_at	-0.228971	6.23139e-05	0.00137495	3			217499_x_at	-0.199641	0.0163752	0.19253
WDR73	213031_s_at	0.228001	6.24175e-05	0.00137622	15		APH1B	221036_s_at	-0.15865	0.0164395	0.192975	15
	241053_at	0.275268	6.25006e-05	0.00137704			SCN3B	204723_at	-0.139232	0.0164449	0.192975	11
	223313_s_at	0.345929	6.25498e-05	0.00137711			PSMD7	201705_at	0.197852	0.0164694	0.192975	16
HIPK2	225116_at	0.513707	6.25998e-05	0.0013772	7		CRY2	212695_at	-0.208032	0.0164779	0.192975	11
TRERF1	238520_at	-0.454673	6.26468e-05	0.00137722	6		CAPZA1	208374_s_at	0.286507	0.0164852	0.192975	1
MUT	202959_at	-0.314717	6.26954e-05	0.00137727	6		CLDN17	221328_at	-0.110365	0.0164857	0.192975	21
2018-09-08	208999_at	-0.250408	6.28857e-05	0.00138044	5		GORASP2	208843_s_at	0.294809	0.0165013	0.193015	2
MITF	207233_s_at	0.183817	6.29316e-05	0.00138044	3		CDSN	206192_at	-0.147133	0.0165725	0.193508	6
FAM126B	229460_at	-0.583165	6.32123e-05	0.001385	2		ENOSF1	213645_at	-0.345522	0.0165786	0.193508	18
MAGI1	225474_at	-0.257167	6.32325e-05	0.001385	3			215947_s_at	0.166493	0.0165798	0.193508
PLEKHA8	233943_x_at	0.171427	6.33373e-05	0.00138548	7		PCNT	203660_s_at	-0.140738	0.016593	0.193521	21
CHAD	206869_at	0.511677	6.33466e-05	0.00138548	17		GSTA4	202967_at	0.331639	0.0166433	0.193965	6
MTF2	209705_at	-0.228497	6.35801e-05	0.00138957	1		ADAMTS2	214535_s_at	-0.173071	0.0167126	0.19463	5
LINC00271	1561106_at	-0.35409	6.38373e-05	0.00139417	6			214731_at	-0.160922	0.0167359	0.194666
TMPO	203432_at	-0.300298	6.38954e-05	0.00139442	12		KLF4	221841_s_at	0.518557	0.0167438	0.194666	9
MYO10	201976_s_at	-0.27378	6.40781e-05	0.00139739	5		CLASP1	212752_at	-0.193829	0.0167598	0.194666	2
UGGT1	218257_s_at	0.232766	6.41757e-05	0.0013985	2		MAP4	243_g_at	0.114056	0.0167749	0.194666	3
KIAA1147	223162_s_at	0.300949	6.43403e-05	0.00140012	7		LY86	205859_at	-0.147062	0.0167767	0.194666	6
GMPS	229333_at	-0.336855	6.43435e-05	0.00140012	3		PARP4	202239_at	0.276354	0.0167989	0.194782	13
FAM3C	201889_at	-0.340977	6.48165e-05	0.00140938	7		REG3A	205815_at	-0.146882	0.0168214	0.194901	2
PLCL2	216218_s_at	-0.352358	6.51491e-05	0.00141559	3		PTPN2	213136_at	-0.160504	0.0168877	0.195516	18
CNOT6	222476_at	-0.27332	6.53861e-05	0.0014197	5		ITM2B	217732_s_at	0.319477	0.016899	0.195516	13
LCOR	226520_at	-0.377788	6.60642e-05	0.00143339	10		CCR8	208059_at	-0.134483	0.0169354	0.19576	3
ZNF654	222851_at	-0.311649	6.61215e-05	0.00143359	3		NRIP1	202599_s_at	0.306716	0.0169446	0.19576	21
ZNF30	232014_at	-0.304204	6.66581e-05	0.00144387	19		OLA1	219293_s_at	0.240268	0.0170041	0.196153	2
TUBD1	231853_at	-0.418979	6.67055e-05	0.00144387	17		ATP2A2	212361_s_at	-0.290454	0.0170109	0.196153	12
HEPACAM2	242601_at	0.675404	6.67402e-05	0.00144387	7		BSPRY	218792_s_at	0.185478	0.0170156	0.196153	9
MIAT	227168_at	0.28834	6.68173e-05	0.00144449	22			200772_x_at	0.283526	0.0170344	0.196228
	239127_at	-0.191797	6.69113e-05	0.00144548			FAM50B	205775_at	-0.15294	0.0170698	0.196493	6
PDE7A	223358_s_at	-0.468792	6.6973e-05	0.00144577	8		SAT1	210592_s_at	0.266322	0.0170976	0.196578	X
	228740_at	-0.630666	6.76883e-05	0.00146015			CIB1	201953_at	0.167528	0.0171017	0.196578	15
IL15	205992_s_at	-0.4531	6.79374e-05	0.00146447	4		NCSTN	208759_at	0.122257	0.0171945	0.197434	1
TNFAIP2	202510_s_at	-0.48592	6.81216e-05	0.00146705	14		MTAP	211364_at	-0.12219	0.0172124	0.197434	9
PNMA3	220923_s_at	0.348698	6.8155e-05	0.00146705	X		CHKA	204233_s_at	-0.157201	0.0172134	0.197434	11
TBCD	216128_at	0.254614	6.8525e-05	0.00147395	17		TTLL12	216251_s_at	0.196715	0.0172794	0.197766	22
CCDC14	225017_at	-0.526117	6.86917e-05	0.00147648	3		TNPO1	209226_s_at	0.300681	0.0172812	0.197766	5
C16orf72	228373_at	-0.274281	6.87977e-05	0.00147726	16		HHIPL2	220283_at	-0.147271	0.0172909	0.197766	1
KPNB1	213573_at	-0.272794	6.8827e-05	0.00147726	17		AHCYL1	200850_s_at	0.203592	0.0172919	0.197766	1
FKSG49	224288_x_at	0.263708	6.89406e-05	0.00147864	5		CAMK1G	215161_at	-0.13868	0.0173185	0.197928	1
CRTC3	218648_at	-0.230393	6.91387e-05	0.00148183	15		OR7A5	208285_at	-0.137454	0.0173333	0.197955	19
	1568957_x_at	-0.246345	6.9217e-05	0.00148231			RAD51C	209849_s_at	-0.208726	0.0173951	0.198359	17
SOD1	200642_at	0.205164	6.92602e-05	0.00148231	21		PRDX4	201923_at	0.327909	0.0174071	0.198359	X
MAPK1	224621_at	-0.186855	6.97961e-05	0.00149271	22		KIF13A	220777_at	-0.176094	0.0174379	0.198359	6
RBFOX2	216215_s_at	-0.174252	6.98588e-05	0.00149298	22		PRKCB	209685_s_at	-0.330751	0.017442	0.198359	16
TMCO6	221096_s_at	-0.263676	6.99259e-05	0.00149335	5		INSL3	214572_s_at	-0.135192	0.0174533	0.198359	19
CARHSP1	224910_at	-0.234304	7.02027e-05	0.00149819	16			210406_s_at	0.261424	0.0174575	0.198359
TBC1D16	228488_at	0.33324	7.02611e-05	0.00149837	17		CFP	206380_s_at	-0.192267	0.0174674	0.198359	X
SDR16C5	238017_at	-0.310163	7.05107e-05	0.00150262	8		LAMP2	203041_s_at	0.344034	0.0174682	0.198359	X
	215304_at	-0.446839	7.07212e-05	0.00150603			RBM3	208319_s_at	0.446973	0.0174987	0.198507	X
CHD1L	244848_at	-0.300791	7.09538e-05	0.00150991	1		CYP2A6	1494_f_at	-0.257838	0.0175061	0.198507	19
	223186_at	0.240948	7.14011e-05	0.00151835			ADAM28	205997_at	-0.380448	0.0175212	0.198537	8
SELENOI	1570371_a_at	0.228987	7.16377e-05	0.0015223	2		SLA	203760_s_at	-0.18651	0.0175431	0.198643	8
MYO15B	227743_at	-0.288444	7.17118e-05	0.00152245	17		TMEM242	218453_s_at	-0.150758	0.0175731	0.198696	6
	209425_at	-0.367818	7.17464e-05	0.00152245			HDAC2	201833_at	0.21751	0.0175789	0.198696	6
EPHX3	220013_at	-0.310834	7.24581e-05	0.00153646	19		FGF18	211029_x_at	-0.131117	0.0175906	0.198696	5
H2AFV	212205_at	-0.325724	7.29154e-05	0.00154506	7		BCS1L	207618_s_at	-0.101721	0.0175976	0.198696	2
KDM5A	226371_at	-0.287571	7.30157e-05	0.00154609	12		RBM5	209936_at	-0.150815	0.0176257	0.198696	3
DESI2	212371_at	-0.249092	7.33584e-05	0.00155225	1		ADAM5	216998_s_at	-0.141059	0.0176302	0.198696	8
ADAMTSL5	242200_at	0.254212	7.34622e-05	0.00155335	19			201545_s_at	0.212609	0.0176414	0.198696
SEL1L3	212311_at	0.300485	7.39148e-05	0.00156182	4			213813_x_at	0.700967	0.017653	0.198696
FBXL4	236994_at	-0.459163	7.43482e-05	0.00156987	6			214151_s_at	0.269494	0.0176599	0.198696
2018-09-07	217721_at	-0.229906	7.44084e-05	0.00157003	7		ACVR2A	205327_s_at	-0.13061	0.0176818	0.198802	2
ZNF639	222623_s_at	-0.29253	7.44803e-05	0.0015704	3		PABPC3	208113_x_at	0.272875	0.0177124	0.199006	13
TNPO1	209225_x_at	0.265781	7.45309e-05	0.0015704	5			216849_at	-0.157751	0.0177741	0.19925
	224524_s_at	-0.187901	7.46999e-05	0.00157134			KIF5B	201991_s_at	0.225788	0.0177781	0.19925	10
OSBPL6	238575_at	-0.355042	7.47379e-05	0.00157134	2		MID1	210694_s_at	-0.138672	0.0177797	0.19925	X
KAZALD1	221000_s_at	0.221656	7.47521e-05	0.00157134	10		BTF3	214800_x_at	0.262089	0.0177842	0.19925	5
ZNF101	239231_at	-0.299473	7.47859e-05	0.00157134	19		RRAD	204803_s_at	-0.373627	0.0178344	0.199673	16
DSTYK	229017_s_at	-0.349483	7.5535e-05	0.00158597	1		MEGF6	213942_at	-0.146911	0.0178856	0.200105	1
AZGP1	209309_at	0.652944	7.64571e-05	0.00160421	7		FOLH1	217483_at	-0.149121	0.0179255	0.200283	11
LINC00938	242523_at	-0.467442	7.6747e-05	0.00160916	12		SHANK2	213307_at	-0.263856	0.0179351	0.200283	11
SPPL2A	226353_at	0.211043	7.69589e-05	0.00161224	15		MED12	216071_x_at	-0.157535	0.0179391	0.200283	X
KCNMB2	221097_s_at	-0.42909	7.70019e-05	0.00161224	3		APOC1	204416_x_at	-0.556685	0.0180737	0.201643	19
ABCB7	209620_s_at	-0.225612	7.7417e-05	0.00161803	X		DAG1	205417_s_at	0.163069	0.0181475	0.202295	3
	1559922_at	-0.279699	7.74301e-05	0.00161803			ARPC2	213513_x_at	0.288712	0.0181575	0.202295	2
PHF10	225048_at	-0.39717	7.74403e-05	0.00161803	6		HSPB11	203960_s_at	0.312518	0.0181744	0.202309	1
COA6	225638_at	0.286151	7.77541e-05	0.00162345	1		ACVR1B	213198_at	-0.157607	0.018184	0.202309	12
LINC01578	225951_s_at	-0.253335	7.79319e-05	0.00162603	15		NSMAF	203269_at	0.20647	0.0182075	0.202428	8
RBMS3	238447_at	-0.591098	7.83762e-05	0.00163416	3		CAP1	213798_s_at	0.242856	0.0182221	0.20245	1
STAG2	209022_at	-0.253929	7.8479e-05	0.00163516	X		CXCR4	209201_x_at	-0.298958	0.0182657	0.202786	2
PROSER1	225887_at	-0.34093	7.85403e-05	0.0016353	13		TICAM1	213191_at	-0.145366	0.0182779	0.202786	19
COMMD2	223491_at	-0.344155	7.89208e-05	0.00164208	3		CRHBP	205984_at	-0.141158	0.0183123	0.203023	5
	236667_at	0.270474	7.90774e-05	0.00164419			MRPS10	218106_s_at	0.212894	0.0183246	0.203023	6
PSMA5	230300_at	-0.449001	7.95377e-05	0.00165181	1		HMGB3	203744_at	0.23367	0.0183712	0.203321	X
SPAG5	203145_at	-0.339415	7.95543e-05	0.00165181	17		HBE1	205919_at	-0.152727	0.018377	0.203321	11
DEUP1	1554071_at	-0.349881	7.97201e-05	0.00165398	11		FKTN	205283_at	-0.184999	0.0184048	0.203347	9
LURAP1	235214_at	0.236825	7.9772e-05	0.00165398	1		HINT1	208826_x_at	0.162064	0.0184049	0.203347	5
CACNG4	62987_r_at	0.308723	7.98676e-05	0.00165398	17			215881_x_at	-0.144844	0.018433	0.203517
RBMS1	209868_s_at	-0.268715	7.98796e-05	0.00165398	2		GHITM	209249_s_at	0.293633	0.0184714	0.203799	10
	223880_x_at	0.19288	8.05914e-05	0.00166756				222011_s_at	0.189735	0.0186144	0.205235
C4orf19	235350_at	-0.388915	8.07089e-05	0.00166884	4		ZRSR2	208174_x_at	-0.13895	0.0186367	0.205319	X
	236123_at	-0.327293	8.12043e-05	0.00167792			RAB15	59697_at	0.153211	0.0186478	0.205319	14
ZNF567	235648_at	-0.475016	8.13165e-05	0.00167908	19		CTSD	200766_at	0.261605	0.0187117	0.205782	11
RPL39L	210115_at	-0.246421	8.14434e-05	0.00167958	3		GNB1	200746_s_at	0.186949	0.0187238	0.205782	1
FRS2	226045_at	-0.381437	8.1453e-05	0.00167958	12		HCG26	214186_s_at	-0.160797	0.0187286	0.205782	6
	236194_at	-0.383815	8.17658e-05	0.00168487			ARPC1B	201954_at	0.213538	0.0188201	0.206541	7
KIF2A	203086_at	-0.354614	8.21134e-05	0.00169087	5		OSBPL3	209627_s_at	-0.318378	0.0188236	0.206541	7
ZNF550	228099_at	-0.369791	8.24123e-05	0.00169586	19		RAC1	208640_at	0.166716	0.0188443	0.206627	7
FAM84B	225864_at	-0.241324	8.26858e-05	0.00170031	8		PPM1E	205938_at	-0.140997	0.0188656	0.206664	17
CASP7	207181_s_at	-0.276088	8.28144e-05	0.00170106	10		ACTR3	213101_s_at	0.246591	0.0188736	0.206664	2
MTHFD2L	239562_at	-0.310326	8.28359e-05	0.00170106	4		DYNC1I1	205348_s_at	-0.130461	0.0189052	0.206867	7
FBRSL1	225704_at	-0.25347	8.30063e-05	0.00170339	12		GPR182	214506_at	-0.17351	0.0189433	0.207142	12
FGFR1OP	214124_x_at	-0.326614	8.34537e-05	0.00171121	6		HGH1	221629_x_at	-0.127823	0.0189755	0.207352	8
	234781_at	0.252677	8.35014e-05	0.00171121			CTDSPL	214187_x_at	-0.109528	0.0190019	0.207445	3
P3H1	220750_s_at	0.228753	8.37488e-05	0.0017151	1		HK3	205936_s_at	-0.163886	0.019014	0.207445	5
KIAA1143	226816_s_at	-0.323442	8.41105e-05	0.00172133	3		MUC8	216671_x_at	-0.146157	0.0190339	0.207445	12
WASHC2C	211068_x_at	-0.233706	8.42572e-05	0.00172316	10			214546_s_at	-0.141682	0.019041	0.207445
NSD3	238496_at	-0.250518	8.4535e-05	0.00172765	8		IDE	203327_at	0.243825	0.019049	0.207445	10
IL20RA	222829_s_at	-0.22049	8.46447e-05	0.00172872	6		AURKC	211107_s_at	-0.149363	0.0191076	0.207895	19
	222288_at	-0.555101	8.47662e-05	0.00172997			SH3BP4	222258_s_at	0.231562	0.0191211	0.207895	2
COX11	203551_s_at	-0.313735	8.48215e-05	0.00172997	17			202632_at	-0.121516	0.0191295	0.207895
C14orf132	218820_at	-0.488631	8.52522e-05	0.00173756	14		TGOLN2	212043_at	0.237472	0.0191443	0.207914	2
TMC4	226403_at	0.203566	8.57001e-05	0.00174551	19		RAD23B	201222_s_at	0.393099	0.019174	0.208095	9
HPX	210013_at	0.269389	8.66374e-05	0.0017634	11			211050_x_at	-0.172378	0.019204	0.208279
HS6ST2	1552767_a_at	0.679087	8.73976e-05	0.00177636	X		GCNT3	219508_at	0.441893	0.0192247	0.208361	15
COL6A1	213428_s_at	-0.335996	8.74179e-05	0.00177636	21		EFR3B	215328_at	-0.163192	0.0192783	0.208801	2
SMARCA1	203874_s_at	-0.4621	8.74524e-05	0.00177636	X		KDELR3	207265_s_at	0.219924	0.0193535	0.209472	22
CASTOR3	1553971_a_at	0.31954	8.76132e-05	0.00177842	7		SET	210231_x_at	0.222229	0.0193681	0.209488	9
EML1	204796_at	-0.393122	8.77596e-05	0.00178018	14		ADCY1	215340_at	-0.13476	0.0194026	0.209498	7
	228243_at	-0.285081	8.84203e-05	0.00179237			PPFIBP2	212841_s_at	-0.24012	0.019407	0.209498	11
OSBPL6	223805_at	-0.35323	8.85637e-05	0.00179406	2		INPP5F	203607_at	0.179941	0.0194084	0.209498	10
HMG20A	218152_at	-0.275814	8.87295e-05	0.0017962	15		AKAP1	201675_at	0.266893	0.0194322	0.209575	17
WWTR1	202133_at	-0.305708	8.88418e-05	0.00179726	3		AKAP13	221718_s_at	0.210085	0.0194419	0.209575	15
SEPHS1	208939_at	-0.256305	8.90162e-05	0.00179793	10		PDE2A	204134_at	-0.12357	0.0194856	0.209905	11
WDR61	221532_s_at	-0.205005	8.9051e-05	0.00179793	15		ITGAX	210184_at	-0.19375	0.0195405	0.210354	16
RAB33B	221014_s_at	-0.300798	8.90831e-05	0.00179793	4		FLOT1	210142_x_at	-0.139197	0.019619	0.211056	6
FBXO28	202271_at	-0.248587	8.91151e-05	0.00179793	1		DMXL2	215761_at	-0.140929	0.0196421	0.211095	15
EML6	242785_at	0.283611	8.93519e-05	0.00180084	2		MC5R	208565_at	-0.117616	0.0196509	0.211095	18
CEP128	244033_at	-0.37534	8.938e-05	0.00180084	14		DDX28	203785_s_at	-0.163965	0.019673	0.211095	16
	217756_x_at	0.213906	8.98426e-05	0.00180894			SLC29A1	201801_s_at	-0.171707	0.0196755	0.211095	6
MAML2	235106_at	-0.363576	9.02079e-05	0.00181508	11		COL6A1	212091_s_at	-0.107002	0.019712	0.211344	21
ZSCAN32	218937_at	-0.231591	9.06661e-05	0.00182307	16			220981_x_at	-0.176084	0.0197476	0.211583
	213852_at	-0.206948	9.09732e-05	0.00182802			APBA2	209871_s_at	-0.136642	0.0197804	0.211793	15
PARP2	214086_s_at	-0.304326	9.11842e-05	0.00183103	14		PCDHGA9	211873_s_at	-0.151306	0.0198844	0.212763	5
OFD1	203569_s_at	-0.279598	9.15473e-05	0.00183709	X		ADAM20	207422_at	-0.142505	0.0199241	0.213045	14
CHD2	228999_at	-0.467513	9.16464e-05	0.00183784	15		NDUFA8	218160_at	0.22976	0.0199457	0.213133	9
IFNAR2	227125_at	0.24201	9.17691e-05	0.00183907	21		ASL	204608_at	-0.223859	0.0199701	0.213251	7
TRIQK	225603_s_at	-0.31621	9.21772e-05	0.00184601	8		ZNF606	219635_at	-0.179035	0.0199912	0.213333	19
PCSK1N	218952_at	0.628357	9.24451e-05	0.00185014	X		C11orf58	200084_at	0.295712	0.0200188	0.213484	11
ATF1	222103_at	-0.389781	9.27944e-05	0.00185447	12		BRD2	214911_s_at	0.284491	0.0200509	0.213684	6
SENP2	228380_at	-0.222666	9.28085e-05	0.00185447	3		TSPAN15	218693_at	0.202076	0.0201109	0.21418	10
ADD3	201752_s_at	0.292659	9.28473e-05	0.00185447	10		HRH1	205579_at	-0.136955	0.0202069	0.215059	3
ZNF829	238952_x_at	-0.177112	9.3002e-05	0.00185632	19		STOML1	204701_s_at	-0.128093	0.0202367	0.215142	15
DPF1	231599_x_at	0.278068	9.32094e-05	0.00185922	19		CLEC10A	206682_at	0.169478	0.0202667	0.215142	17
NAV1	224774_s_at	0.260622	9.391e-05	0.00187194	1		SEMA3A	206805_at	-0.191624	0.0202726	0.215142	7
BOD1	225030_at	-0.173467	9.411e-05	0.00187428	5		BRPF1	204481_at	-0.175489	0.0202808	0.215142	3
FXYD6	217897_at	-0.385926	9.42028e-05	0.00187428	11		AXL	202685_s_at	-0.110934	0.0202822	0.215142	19
MAML3	242794_at	-0.296698	9.42149e-05	0.00187428	4		GAS6	1598_g_at	-0.153649	0.0203123	0.215275	13
SUPT3H	206506_s_at	-0.25473	9.45443e-05	0.00187958	6		EIF2AK3	218696_at	0.372613	0.020329	0.215275	2
ETNK1	225290_at	-0.570427	9.48739e-05	0.00188481	12		ADA	204639_at	-0.131582	0.0203482	0.215275	20
	228742_at	-0.256235	9.49332e-05	0.00188481			WDTC1	40829_at	0.111298	0.0203487	0.215275	1
	208498_s_at	-0.531723	9.50013e-05	0.00188491			SYT2	214903_at	-0.141302	0.0203863	0.21553	1
ZNF516	203604_at	-0.300233	9.51479e-05	0.00188656	18		LRP1	200785_s_at	-0.153434	0.0204312	0.215861	12
POLA1	204835_at	-0.255792	9.55706e-05	0.00189268	X		DECR1	202447_at	0.230675	0.0204488	0.215904	8
GOPC	225022_at	-0.339422	9.55829e-05	0.00189268	6		KCNC3	207600_at	-0.123861	0.0204702	0.215987	19
ZNF512	225050_at	-0.207857	9.56894e-05	0.00189274	2		ZKSCAN3	211773_s_at	-0.11348	0.0205422	0.216527	6
TTC22	235651_at	-0.286894	9.57125e-05	0.00189274	1		CSK	202329_at	0.231004	0.0205485	0.216527	15
MEF2C	209199_s_at	-0.369805	9.6616e-05	0.00190935	5		JTB	200048_s_at	0.198335	0.0205984	0.21659	1
NOVA1	205794_s_at	0.499749	9.72432e-05	0.00192047	14		LTB4R	210128_s_at	-0.234424	0.0206012	0.21659	14
AZI2	222498_at	-0.296317	9.81338e-05	0.00193678	3		LINC01558	207698_at	-0.119051	0.0206072	0.21659	6
APOBEC3F	243912_x_at	0.253934	9.85806e-05	0.00194432	22		ARSE	205894_at	-0.174765	0.0206291	0.21659	X
SFXN1	230069_at	-0.353451	9.89041e-05	0.00194941	5		EZH1	203249_at	-0.146051	0.0206355	0.21659	17
STK24-AS1	232839_at	-0.281643	9.91594e-05	0.00195316	13		TRHR	211438_at	-0.129475	0.0206474	0.21659	8
YOD1	227309_at	-0.434446	9.92848e-05	0.00195434	1		FST	204948_s_at	-0.146159	0.0206496	0.21659	5
CLGN	205830_at	-0.626629	9.93711e-05	0.00195476	4		ASCC2	215684_s_at	0.234882	0.0206693	0.216654	22
PTEN	225363_at	-0.184104	9.96085e-05	0.00195814	10		LSM1	203534_at	0.175585	0.0207581	0.217318	8
PPM1K	226773_at	-0.265036	0.000100006	0.00196466	4		NACAD	213630_at	-0.141882	0.0207658	0.217318	7
	214428_x_at	-0.651803	0.000100658	0.00197618			HSPB11	215691_x_at	0.284283	0.0207736	0.217318	1
BCAP29	225677_at	-0.284399	0.000100859	0.00197883	7		CD1C	205987_at	-0.140135	0.020811	0.217447	1
IL33	209821_at	-0.686425	0.000101122	0.00198269	9		DPP6	207789_s_at	-0.151627	0.0208132	0.217447	7
STAU2	204226_at	-0.323579	0.000101404	0.00198692	8		CDK5RAP2	220935_s_at	0.178893	0.0208793	0.217995	9
ADNP	201773_at	-0.226408	0.000101543	0.00198833	20		ACTN2	203864_s_at	-0.140753	0.0209187	0.218264	1
ZBTB10	219312_s_at	-0.494962	0.000101766	0.00199139	8		COLQ	206073_at	-0.1548	0.0209451	0.218396	3
CCNB2	232764_at	0.226102	0.000102163	0.00199785	15		HAUS5	36888_at	-0.125915	0.0210806	0.219665	19
ALDH7A1	208951_at	-0.295267	0.000102342	0.00200005	5		NDUFC1	203478_at	0.199474	0.0211256	0.219991	4
FUNDC2	230922_x_at	-0.211956	0.000102605	0.00200387	X		DYNLT1	201999_s_at	0.210061	0.0211855	0.22047	6
SNX21	1553961_s_at	-0.205578	0.000102766	0.00200572	20			212370_x_at	-0.205099	0.0212149	0.220633
CPLANE1	219381_at	-0.460599	0.000103061	0.00201015	5		ARHGEF7	202548_s_at	0.187972	0.0212299	0.220644	13
PIEZO2	219602_s_at	-0.637257	0.000103177	0.00201111	18		SLN	205374_at	-0.142249	0.021254	0.220751	11
FARP2	225652_at	-0.172542	0.000103541	0.0020169	2		HERC1	218306_s_at	-0.183123	0.0212851	0.22093	15
CNN3	201445_at	-0.59883	0.000103936	0.00202327	1		IL13RA1	211612_s_at	-0.228037	0.0213072	0.220962	X
FOXN3	222494_at	-0.280668	0.000104008	0.00202335	14			205875_s_at	0.16296	0.021318	0.220962
LMO4	209205_s_at	-0.336572	0.000104131	0.00202443	1		MGEA5	214972_at	-0.145287	0.0213588	0.220962	10
CCDC117	225644_at	-0.386479	0.000104463	0.00202956	22		DDX17	208718_at	-0.179251	0.0213675	0.220962	22
PDCD6IP	217746_s_at	0.168989	0.000104967	0.00203804	3		SLC27A5	219733_s_at	0.156483	0.0213761	0.220962	19
CDC42BPA	203794_at	-0.265299	0.000105108	0.00203944	1		CORO1B	221754_s_at	0.195877	0.0213852	0.220962	11
TRIM68	219405_at	-0.24731	0.000105433	0.00204443	11		CLPX	204809_at	0.174264	0.0213853	0.220962	15
GEMIN2	211114_x_at	-0.280878	0.000105545	0.00204528	14		PML	211589_at	-0.154991	0.0214002	0.220973	15
ATAD1	227585_at	-0.316163	0.000106058	0.00205389	10		RPUSD2	221940_at	-0.101427	0.0214402	0.221243	15
PLEKHS1	1554190_s_at	-0.451326	0.000106133	0.00205401	10		EPHX2	209368_at	-0.185739	0.0214835	0.221547	8
PLS1	205190_at	-0.265853	0.000106432	0.00205847	3		AQP6	216219_at	-0.191887	0.0215183	0.221762	12
CASTOR2	225906_at	0.286318	0.000106665	0.00206141	7		WDR25	219609_at	-0.157283	0.0215406	0.221849	14
SHANK2	213307_at	-0.30557	0.000106722	0.00206141	11		PSMD14	212296_at	0.310265	0.0216317	0.222492	2
CRIM1	202551_s_at	-0.403377	0.00010715	0.00206834	2		ACTR1A	200720_s_at	0.133024	0.0216405	0.222492	10
CAPN13	229499_at	-0.381921	0.000107675	0.00207713	2		KDELR2	200699_at	0.251745	0.021661	0.222492	7
ARPIN	228791_at	-0.211477	0.000107966	0.00208141	15		XPNPEP1	209045_at	0.231181	0.0216678	0.222492	10
BRMS1L	226580_at	-0.261831	0.000108184	0.00208328	14		WDR7	212880_at	0.148583	0.0216729	0.222492	18
CPSF6	202470_s_at	-0.286044	0.000108202	0.00208328	12		DEPDC5	205223_at	-0.123266	0.0217403	0.223041	22
ESRRG	207981_s_at	-0.359673	0.00010867	0.0020889	1			217449_at	-0.132626	0.0218102	0.223614
BCL11A	219497_s_at	-0.44293	0.000108676	0.0020889	2		NRF1	204652_s_at	-0.148317	0.0218557	0.223827	7
SHB	243595_at	0.251587	0.000108704	0.0020889	9		GLS2	205531_s_at	-0.13588	0.021862	0.223827	12
IDS	212223_at	0.354866	0.000109398	0.00210088	X		TMEM30A	217743_s_at	0.312884	0.021873	0.223827	6
MED14	202611_s_at	-0.322956	0.000109786	0.00210695	X		CLDN7	202790_at	0.248812	0.0218872	0.223827	17
IL6ST	212195_at	-0.343095	0.000109854	0.00210695	5		PART1	205834_s_at	-0.117814	0.021926	0.224081	5
C15orf41	224486_s_at	-0.192981	0.000110047	0.0021093	15		RNASE4	205158_at	0.452081	0.0219546	0.224229	14
PLPP1	209147_s_at	-0.271977	0.000110553	0.00211764	5		GALNT3	203397_s_at	0.36946	0.0220018	0.224483	2
RORA	236266_at	-0.322067	0.000110659	0.00211831	15		CCDC57	214818_at	-0.124813	0.0220076	0.224483	17
PPP6C	225429_at	-0.296123	0.000110789	0.00211945	9		PYGL	202990_at	0.18313	0.0220552	0.224825	14
DUSP28	229211_at	0.288132	0.000110895	0.00212011	2		SEC31A	200945_s_at	0.315347	0.0221413	0.225559	4
ZNF548	1553719_s_at	-0.332104	0.000111144	0.00212332	19		NCAM1	209968_s_at	-0.13594	0.0221991	0.225733	11
NR3C2	205259_at	-0.329591	0.000111205	0.00212332	4		LSAMP	214460_at	-0.123369	0.0222159	0.225733	3
CLEC11A	211709_s_at	0.279214	0.00011158	0.00212778	19		SNHG17	65588_at	0.171644	0.0222187	0.225733	20
NFU1	218946_at	-0.246121	0.000111581	0.00212778	2		PLCB1	215687_x_at	-0.150081	0.022222	0.225733	20
EARS2	227374_at	-0.227641	0.000111911	0.00213272	16		ANXA1	201012_at	0.326756	0.0222293	0.225733	9
PPP4R2	226317_at	-0.384848	0.000112058	0.00213417	3		DTX3	222022_at	-0.149884	0.0222728	0.225917	12
CARD10	210026_s_at	-0.463348	0.000112185	0.00213523	22		CD24	208650_s_at	0.329745	0.0222757	0.225917	6
RHPN1	235998_at	0.282571	0.000112551	0.00214083	8			210365_at	-0.144549	0.0222944	0.225963
	227665_at	-0.281399	0.00011283	0.00214478			ADARB1	203865_s_at	-0.134549	0.0223215	0.226093	21
HILPDA	218507_at	-0.258851	0.00011488	0.00218167	7		PTCH2	221292_at	-0.123315	0.0223625	0.226333	1
FXR1	201637_s_at	-0.251551	0.000114917	0.00218167	3		PRODH2	216696_s_at	-0.128782	0.0223735	0.226333	19
DPY19L4	226721_at	-0.299001	0.000115416	0.00218975	8			217172_at	0.108531	0.0224315	0.226462
SLC25A30	226782_at	-0.285008	0.000115623	0.00219229	13		MAP2K5	210482_x_at	-0.108454	0.0224316	0.226462	15
TMED3	208837_at	0.315228	0.000115904	0.00219624	15		SCD	200832_s_at	-0.253083	0.0224355	0.226462	10
PROSER2	230051_at	-0.355394	0.00011654	0.00220535	10		FLJ20712	220678_at	-0.135531	0.022447	0.226462	7
COX20	224820_at	-0.31925	0.000116562	0.00220535	1		TNFSF4	207426_s_at	-0.128826	0.0224572	0.226462	1
KIF9	223778_at	0.216419	0.00011668	0.00220535	3		VPS52	214585_s_at	-0.0998986	0.0224987	0.226736	6
EML1	204797_s_at	-0.266543	0.000116751	0.00220535	14		TOM1	202807_s_at	0.156134	0.0225422	0.227032	22
FAM83B	232202_at	-0.348803	0.000116754	0.00220535	6		AHI1	221569_at	-0.184616	0.0225642	0.227109	6
ZNF45	222028_at	-0.364516	0.000116857	0.00220591	19		MVB12B	221828_s_at	-0.168127	0.0226228	0.227556	9
LRP12	219631_at	-0.353593	0.000116981	0.00220657	8		SSX2IP	203015_s_at	-0.111449	0.0227193	0.228259	1
KCNJ2	206765_at	-0.30807	0.00011704	0.00220657	17		CD44	212063_at	0.401083	0.022727	0.228259	11
HS2ST1	203285_s_at	-0.33963	0.00011733	0.00221066	1		ITPR3	201189_s_at	0.202956	0.0227538	0.228259	6
SHROOM2	204967_at	-0.315118	0.000117815	0.00221727	X		PHKB	202739_s_at	0.248315	0.0227563	0.228259	16
IP6K3	231179_at	0.486345	0.00011783	0.00221727	6		TSC22D3	207001_x_at	-0.12228	0.0227643	0.228259	X
ZNF347	238819_at	-0.279989	0.000119831	0.00225352	19		FAM83E	220312_at	0.215651	0.0228479	0.228952	19
MAP1A	203151_at	0.384784	0.000121118	0.00227573	15		TAS2R14	221391_at	-0.124759	0.0228689	0.22902	12
PPID	228469_at	-0.378803	0.000121165	0.00227573	4			216292_at	-0.163701	0.022915	0.229158
PLPP5	223569_at	0.223853	0.000121271	0.0022763	8		RNF114	200868_s_at	-0.21014	0.0229254	0.229158	20
GADD45B	207574_s_at	-0.391609	0.000121833	0.00228543	19		KAT6B	214496_x_at	-0.162764	0.0229259	0.229158	10
CCHCR1	209698_at	-0.20455	0.00012236	0.00229387	6			217458_at	-0.14124	0.0229481	0.229182
ATP2A3	207522_s_at	0.532084	0.000122486	0.00229406	17		RGS12	214361_s_at	-0.16365	0.022957	0.229182	4
STEAP2	225871_at	-0.441578	0.000122524	0.00229406	7		CD9	201005_at	0.359921	0.0230039	0.229429	12
LIFR	225575_at	-0.454064	0.000122715	0.00229621	5		TRIM2	215945_s_at	0.176721	0.0230105	0.229429	4
PLEKHG4B	236255_at	-0.354939	0.000122985	0.0022982	5		MGST2	204168_at	0.157001	0.0231284	0.23046	4
CXCL6	206336_at	-0.573659	0.000123024	0.0022982	4		DND1	57739_at	0.219684	0.0231648	0.230605	5
	239069_s_at	-0.31463	0.000123052	0.0022982			TUSC2	203273_s_at	0.126279	0.0231719	0.230605	3
	229315_at	-0.303704	0.000123602	0.00230703			NR4A1	202340_x_at	-0.41558	0.0232013	0.230754	12
ING3	242293_at	-0.293196	0.000123995	0.00231156	7		LYPLA2	202292_x_at	0.132368	0.0233006	0.231358	1
CYP26A1	206424_at	0.660295	0.000123999	0.00231156	10		MARCKS	201670_s_at	0.34423	0.0233088	0.231358	6
DET1	219641_at	-0.213946	0.000124111	0.0023122	15		PARD3	221527_s_at	-0.210301	0.023312	0.231358	10
BNIP3L	221478_at	-0.255552	0.000124273	0.00231378	8		EPOR	396_f_at	-0.220355	0.0233201	0.231358	19
PARP8	244008_at	-0.501674	0.000124899	0.00232398	5		GATA2	207954_at	-0.153741	0.0233525	0.231445	3
PPM1H	212686_at	-0.266697	0.000124992	0.00232428	12		PRR36	220584_at	-0.138026	0.0233579	0.231445	19
APBB2	212985_at	-0.291456	0.000125157	0.0023259	4		MBOAT2	213288_at	0.145449	0.0233846	0.231565	2
DCP2	212919_at	-0.327331	0.000125282	0.00232679	5		HDGF	200896_x_at	0.117696	0.0234285	0.231782	1
	236828_at	-0.312217	0.000125638	0.00233194			PRKAG2	218292_s_at	-0.136235	0.0234355	0.231782	7
RPS4X	200933_x_at	-0.140878	0.00012593	0.00233591	X		AKIP1	219953_s_at	0.11947	0.0234893	0.23217	11
RPL7	200717_x_at	-0.142586	0.000127663	0.00236659	8		IGLJ3	216852_x_at	-0.131876	0.0235118	0.232248	22
ADORA1	216220_s_at	0.26318	0.000127767	0.00236705	1		PTK2B	203110_at	-0.127661	0.0235453	0.232435	8
SEMA5A	213169_at	-0.585257	0.000127869	0.00236748	5		KAT7	200049_at	-0.15634	0.0235814	0.232485	17
TMEM107	239824_s_at	0.219934	0.000128445	0.00237667	17		GSDMD	218154_at	-0.160408	0.0235862	0.232485	8
KIF13A	235072_s_at	-0.250754	0.000128734	0.00238054	6		MBD5	220195_at	-0.135056	0.0235975	0.232485	2
RC3H1	225893_at	-0.353547	0.000129575	0.00239461	1		ALCAM	201951_at	0.398894	0.0236087	0.232485	3
ATP5IF1	218671_s_at	-0.224352	0.000129682	0.00239512	1		TRAP1	201391_at	-0.150159	0.0236473	0.23268	16
	212980_at	-0.654527	0.000129955	0.00239867				217554_at	-0.157557	0.0236743	0.23268
	212929_s_at	-0.312008	0.00013088	0.00241281			JUNB	201473_at	-0.496552	0.0236937	0.23268	19
SPDEF	213441_x_at	0.374384	0.000130882	0.00241281	6		SEC31B	209889_at	-0.169021	0.0237036	0.23268	10
RNF213	241347_at	0.366024	0.000131647	0.00242541	17		SNAP23	209130_at	0.344167	0.0237063	0.23268	15
FBXO21	212231_at	-0.192208	0.000131821	0.00242654	12		ASPH	209135_at	0.300339	0.0237323	0.23268	8
GPBP1	223705_s_at	-0.288869	0.00013187	0.00242654	5		MED31	219318_x_at	-0.130292	0.0237419	0.23268	17
ADGRE5	202910_s_at	0.323135	0.0001326	0.00243694	19		CD27	206150_at	-0.148814	0.023767	0.23268	12
ZNF84	228630_at	-0.322304	0.000132629	0.00243694	12		TAF5	210053_at	-0.119919	0.0237751	0.23268	10
GCLC	1555330_at	0.610982	0.00013268	0.00243694	6		VEGFA	212171_x_at	-0.238201	0.0237825	0.23268	6
RIF1	226503_at	-0.430694	0.000133143	0.00244394	2		DYNC1I2	211684_s_at	0.228606	0.0238002	0.23268	2
GEMIN2	211115_x_at	-0.285137	0.000133534	0.00244962	14		PRPF40A	213729_at	0.266871	0.0238036	0.23268	2
KCMF1	222471_s_at	-0.314328	0.000133719	0.00245151	2		LMOD1	203766_s_at	-0.127171	0.0238711	0.233197	1
DCDC2	222925_at	-0.42655	0.00013404	0.0024559	6		DIAPH2	205726_at	0.370868	0.0239101	0.233435	X
EIF1AX	201017_at	-0.353116	0.000134534	0.00246266	X		PPP2R1A	200695_at	0.141642	0.023983	0.234003	19
LGALS8	210731_s_at	-0.304617	0.000134574	0.00246266	1		YTHDF2	217812_at	0.24865	0.0240337	0.234315	1
NUDT16	228341_at	-0.355172	0.000135021	0.00246933	3		RAPGEF6	219112_at	-0.112286	0.0240444	0.234315	5
DPY19L3	225633_at	-0.408469	0.000135422	0.00247482	19		GTPBP1	219357_at	-0.174474	0.0240901	0.23449	22
RNPEP	208270_s_at	0.253898	0.000135487	0.00247482	1		IGK	211908_x_at	-0.138841	0.0240917	0.23449	2
	227841_at	0.240614	0.000135602	0.00247541			GAPDH	AFFX-HUMGAPDH/M33197_5_at	0.5129	0.0241169	0.234592	12
2018-03-05	226394_at	-0.308564	0.000136207	0.00248496	10		KAT8	221820_s_at	-0.102473	0.0243146	0.23637	16
RPN2	208689_s_at	0.247736	0.000136541	0.00248952	20		PTPRE	221840_at	-0.157941	0.0243318	0.236393	10
KCNK6	223658_at	0.31269	0.00013663	0.00248963	19		ALDH2	201425_at	-0.20596	0.0244199	0.237105	12
VPS13A	213686_at	-0.351999	0.000136869	0.00249247	9		PPM1F	203063_at	-0.165947	0.0245132	0.237739	22
GLIS3	229435_at	-0.266578	0.00013708	0.00249479	9		LSM14A	212132_at	0.173646	0.024515	0.237739	19
REM2	235699_at	0.19926	0.000137224	0.00249588	14		TTC37	203048_s_at	0.318934	0.0245666	0.237878	5
	236993_at	0.250131	0.000137598	0.00250117			ZNF174	205252_at	-0.124171	0.0245726	0.237878	16
ARFGEF3	242098_at	-0.514152	0.000137956	0.00250615	6		JMJD6	212723_at	-0.172787	0.0245741	0.237878	17
C14orf93	219009_at	-0.201308	0.000138429	0.00251323	14		TSPYL1	221493_at	0.338762	0.0246296	0.238271	6
EYA1	1569736_at	-0.376557	0.000138588	0.00251459	8		SULT1A1	215299_x_at	0.405275	0.0246673	0.238355	16
SNX30	226249_at	-0.315135	0.000138997	0.00252046	9		HCCS	203746_s_at	0.175201	0.0246682	0.238355	X
FOXA1	204667_at	-0.177156	0.00013908	0.00252046	14		RPN2	213399_x_at	0.208899	0.0246903	0.238423	20
TUBA1C	209251_x_at	0.211498	0.000139602	0.00252797	12		CRP	205753_at	-0.1499	0.0247876	0.239076	1
	216571_at	0.229057	0.000139664	0.00252797			MECOM	208434_at	-0.128587	0.0248015	0.239076	3
RFC1	208021_s_at	-0.295392	0.000140809	0.00254715	4		SCNN1B	205464_at	-0.237383	0.024841	0.239076	16
SUGT1	228045_at	-0.476669	0.000141022	0.00254947	13		ERGIC2	218135_at	0.371594	0.0248466	0.239076	12
ZMYM2	241800_x_at	0.238055	0.000141172	0.00255064	13		KCNA2	208564_at	-0.158012	0.0248501	0.239076	1
ATP6V1C1	226463_at	-0.35375	0.000141874	0.00256178	8		MYBL2	201710_at	0.207395	0.0248563	0.239076	20
JAG1	216268_s_at	-0.439466	0.000142326	0.00256839	20		UBE2A	201899_s_at	0.258984	0.0248696	0.239076	X
AUH	205052_at	-0.246033	0.000142647	0.00257263	9		PAGR1	218300_at	-0.120766	0.0248778	0.239076	16
ZNF473	213124_at	-0.251124	0.000142859	0.00257491	19		DSTN	201021_s_at	0.476399	0.0248977	0.239123	20
NR3C1	216321_s_at	-0.305275	0.000143446	0.00258392	5		CCDC28A	209479_at	0.269942	0.0249464	0.239398	6
CTSC	201487_at	0.254824	0.000143723	0.00258691	11		CSHL1	207285_x_at	-0.103615	0.0249564	0.239398	17
GRPEL2	226881_at	-0.348611	0.000143784	0.00258691	5		ABAT	206527_at	-0.140971	0.0249903	0.239476	16
EIF3E	208697_s_at	-0.240122	0.000144022	0.00258963	8			217676_at	-0.128679	0.0250124	0.239476
CD200R1	1553395_a_at	-0.462814	0.000144323	0.00259347	3		GSTK1	217751_at	0.205715	0.0250215	0.239476	7
LOC100507560	231379_at	-0.495699	0.000144588	0.00259668	12		MYL6B	204173_at	-0.288603	0.0250246	0.239476	12
ARL3	202641_at	0.23037	0.000145225	0.00260656	10			222290_at	-0.144706	0.0250434	0.239512
CACNA1D	210108_at	0.379401	0.000145762	0.00261463	3		HCCS	203745_at	0.249561	0.0250754	0.239674	X
CPSF6	226934_at	-0.444783	0.000146159	0.00262019	12		SERPINA1	211429_s_at	-0.521659	0.0250966	0.239733	14
SCARB1	1552256_a_at	0.241915	0.000146747	0.00262876	12		MAP1A	203151_at	0.231999	0.0251141	0.239757	15
CDKN1B	209112_at	-0.319261	0.000146814	0.00262876	12		DRAM1	218627_at	-0.218926	0.0251293	0.239758	12
IRS4	1560652_at	0.829005	0.000147215	0.00263355	X		SLC5A5	211123_at	-0.111266	0.0251912	0.239922	19
	203924_at	0.195273	0.000147337	0.00263355			EEF1A1	213614_x_at	0.217982	0.0252196	0.239922	6
ZNF2	223792_at	-0.27585	0.000147345	0.00263355	2		SCLY	219808_at	-0.136742	0.0252217	0.239922	2
BCS1L	207618_s_at	-0.192319	0.000147685	0.00263671	2		LAPTM4A	200673_at	0.19669	0.0252233	0.239922	2
GPX8	227628_at	-0.328653	0.000147698	0.00263671	5		CD40	205153_s_at	-0.142098	0.0252255	0.239922	20
SERBP1	227369_at	-0.367935	0.000148057	0.00264154	1		WDR55	219809_at	0.149783	0.0252486	0.239922	5
FAM114A1	213455_at	0.216637	0.000148427	0.00264588	4			216618_at	-0.148654	0.0252518	0.239922
ZNF230	205791_x_at	-0.249225	0.000148477	0.00264588	19		NDUFS1	203039_s_at	0.272628	0.0253709	0.24091	2
ACO1	207071_s_at	-0.271835	0.000148665	0.00264765	9		GEMIN2	211114_x_at	-0.116213	0.0254358	0.24125	14
ATF7IP	225917_at	-0.254681	0.00014888	0.0026499	12		CEP164	204251_s_at	-0.158418	0.025437	0.24125	11
THAP12	209323_at	-0.273982	0.000150573	0.00267844	11		APPBP2	202630_at	-0.166133	0.0255054	0.241739	17
MED30	227786_at	-0.299531	0.000150842	0.00268163	8		ABHD5	218739_at	0.125335	0.0255219	0.241739	3
MUM1	221290_s_at	-0.305026	0.000150971	0.00268233	19		ARHGEF38	221119_at	-0.129523	0.0255496	0.241739	4
F7	237414_at	0.237976	0.000151563	0.00269126	13		TNPO1	207657_x_at	0.213588	0.0255635	0.241739	5
BCKDHB	210653_s_at	-0.317969	0.00015175	0.00269237	6		CHRDL1	209763_at	-0.121403	0.0255643	0.241739	X
PTPRH	208300_at	0.315826	0.000151806	0.00269237	19		MR1	210224_at	-0.146295	0.0256119	0.242046	1
GAPDH	AFFX-HUMGAPDH/M33197_5_at	0.354616	0.000152397	0.00270126	12		SLC14A2	208409_at	-0.118165	0.0256795	0.242409	18
KIF1B	209234_at	-0.255554	0.000152529	0.002702	1		HNF4A	214832_at	-0.139984	0.0256808	0.242409	20
ANAPC10	241959_at	-0.279556	0.000153672	0.00272063	4		PGK1	200738_s_at	0.224966	0.025715	0.242541	X
SLC17A9	219559_at	0.259561	0.000153923	0.00272346	20		FOLR1	211074_at	0.624097	0.0257252	0.242541	11
GPRC5C	230907_at	0.247209	0.000154393	0.00273017	17		TMEM14A	218477_at	0.368925	0.0257549	0.242677	6
KLHL6	1560397_s_at	0.6929	0.000155032	0.00273969	3		MS4A1	217418_x_at	-0.188935	0.0258756	0.243671	11
HIST1H4H	232035_at	0.30064	0.000155115	0.00273969	6		PCSK1N	218952_at	0.192942	0.0258914	0.243676	X
SLC52A2	218151_x_at	0.227143	0.000155368	0.00274255	8			214069_at	-0.13155	0.0259219	0.243738
TFAP2A	204653_at	-0.266216	0.000156552	0.00276181	6		FECH	203116_s_at	0.16984	0.0259286	0.243738	18
SLC1A2	208389_s_at	0.287716	0.000157606	0.00277696	11		C8B	206979_at	-0.134183	0.0259468	0.243765	1
OSBPL8	212585_at	-0.377281	0.000157658	0.00277696	12		XRCC3	216299_s_at	-0.147666	0.025993	0.243798	14
FAM126A	227239_at	-0.42663	0.000157689	0.00277696	7		TIPARP	212665_at	0.283544	0.0259953	0.243798	3
MYEF2	222772_at	-0.398416	0.000158901	0.00279666	15		FSTL1	208782_at	-0.280153	0.025997	0.243798	3
PRICKLE2	225968_at	-0.328259	0.000159559	0.00280659	3		KLF6	211610_at	-0.168066	0.0260265	0.243798	10
NIN	224304_x_at	-0.232684	0.00015977	0.00280787	14		TMEM123	211967_at	0.356281	0.0260324	0.243798	11
CASK	227156_at	-0.343227	0.000159887	0.00280787	X		DTYMK	203270_at	-0.147454	0.0260488	0.243798	2
FAM168A	36612_at	-0.229555	0.000159949	0.00280787	11		LIMA1	217892_s_at	0.240299	0.0260621	0.243798	12
AGPAT4	219693_at	0.2989	0.000160007	0.00280787	6		SIRT3	49327_at	-0.101994	0.0260726	0.243798	11
GALNT12	222773_s_at	0.352893	0.00016084	0.0028187	9		TMBIM4	219206_x_at	0.242404	0.0261431	0.24407	12
PPM1L	228108_at	-0.555052	0.000160861	0.0028187	3		TFE3	212457_at	0.16344	0.0261476	0.24407	X
	235456_at	-0.489815	0.00016094	0.0028187			ATP1B1	201242_s_at	0.557639	0.0261533	0.24407	1
NOL3	1558738_at	0.495364	0.000161001	0.0028187	16			221261_x_at	0.145777	0.0261629	0.24407
ZBTB44	225845_at	-0.311881	0.000161657	0.00282852	11		CRLF2	208303_s_at	-0.149194	0.0261801	0.244087	X
ANKRA2	218769_s_at	-0.303294	0.00016185	0.00283025	5		CBX7	212914_at	-0.210732	0.0262091	0.244116	22
SMC2	213253_at	-0.295751	0.00016203	0.00283174	9		PPP1R2	202165_at	0.226195	0.0262138	0.244116	3
WDR1	200609_s_at	-0.163917	0.000162694	0.00284168	4		ZBTB7A	219186_at	0.175111	0.0262658	0.244296	19
KCNAB2	211791_s_at	0.249966	0.000163527	0.00285456	1		ATP6V1D	208898_at	0.234705	0.0262761	0.244296	14
CBX1	201518_at	-0.243345	0.000164653	0.00287129	17		PAIP1	209063_x_at	0.191372	0.026293	0.244296	5
INTS9	237286_at	0.255283	0.000164677	0.00287129	8		COL4A6	211473_s_at	-0.133348	0.0262944	0.244296	X
LANCL1	202020_s_at	-0.262901	0.000165286	0.00288023	2		ASAP2	206414_s_at	0.313411	0.0263707	0.244862	2
BTG1	200921_s_at	-0.203296	0.000165554	0.00288323	12		SHISA6	217481_x_at	-0.114461	0.0264394	0.245274	17
KIAA0930	212421_at	-0.248267	0.000165785	0.00288556	22		LRRN2	205154_at	-0.134652	0.0264557	0.245274	1
CDC14B	230887_at	0.250604	0.000166084	0.00288909	9		HIST1H2BK	209806_at	0.263223	0.0264617	0.245274	6
DNAJA4	225061_at	-0.192057	0.000166247	0.00289024	15			222064_s_at	-0.173662	0.0264766	0.245274
IMPA2	203126_at	0.384944	0.000166532	0.00289336	18		LAT2	221581_s_at	-0.166055	0.0265186	0.245457	7
LRRC1	218816_at	-0.25291	0.00016662	0.00289336	6		PPP1R1A	205478_at	-0.230078	0.0265411	0.245457	12
KDELR3	204017_at	0.492942	0.000167064	0.00289939	22		ARF6	203312_x_at	0.202323	0.0265429	0.245457	14
METTL7A	207761_s_at	-0.201438	0.000167201	0.00290009	12		TPT1	212284_x_at	0.114137	0.0265579	0.245457	13
SNRNP48	226263_at	-0.260544	0.00016783	0.00290931	6		BHLHE40	201170_s_at	-0.473778	0.0265945	0.245589	3
LINC00938	226413_at	-0.319806	0.000168251	0.00291336	12		ATP5F1C	214132_at	-0.108208	0.0266033	0.245589	10
CALCA	210728_s_at	0.281212	0.000168303	0.00291336	11		STN1	219100_at	0.211722	0.0266184	0.245589	10
JOSD2	227096_at	0.481474	0.000168419	0.00291336	19		EFNA3	210132_at	-0.159227	0.0266374	0.245622	1
	40189_at	-0.159246	0.000168618	0.00291336			CHTOP	202559_x_at	-0.106646	0.0267025	0.246059	1
SH3D19	225162_at	0.295448	0.000168645	0.00291336	4		IL17RB	219255_x_at	-0.128932	0.0267215	0.246059	3
PDZD8	213549_at	-0.39239	0.00016871	0.00291336	10		RSAD1	218307_at	-0.133755	0.0267312	0.246059	17
ATP6V0B	200078_s_at	0.229393	0.000168745	0.00291336	1		VPS54	218423_x_at	0.134538	0.0268511	0.247021	2
MOSPD2	64883_at	-0.263945	0.000170021	0.00293322	X		MST1	216320_x_at	-0.142212	0.0269339	0.247413	3
EIF3J-DT	235124_at	-0.206976	0.000170091	0.00293322	15		CD151	204306_s_at	0.213727	0.0269347	0.247413	11
SEC24B-AS1	1569713_at	-0.255374	0.000170567	0.00293973	4		HIST1H2AJ	208583_x_at	-0.153632	0.0269457	0.247413	6
TXNDC11	223325_at	0.213762	0.000170942	0.00294449	16		HIST1H2AC	215071_s_at	0.315734	0.0269627	0.247413	6
SLC22A4	205896_at	-0.214588	0.000171336	0.00294958	5		CHRNA1	206633_at	-0.0940243	0.0269713	0.247413	2
PPP1R3B	1552670_a_at	-0.297149	0.000171458	0.00294998	8		SURF1	217646_at	-0.144748	0.0269884	0.247427	9
	238645_at	0.27677	0.000171897	0.00295461			PSMB5	208799_at	0.167644	0.0270243	0.247546	14
SLBP	206052_s_at	-0.193403	0.000171924	0.00295461	4		TOR1A	202349_at	-0.100752	0.0270324	0.247546	9
SEC62	1552789_at	-0.380117	0.000172497	0.00296276	3		FHL3	218818_at	-0.148856	0.0271146	0.248049	1
ANKRD44	226641_at	-0.573694	0.000172786	0.00296601	2		ELK1	210850_s_at	-0.150714	0.0271295	0.248049	X
KIAA1191	224502_s_at	-0.158619	0.000172992	0.00296785	5		SWAP70	209306_s_at	0.218368	0.0271424	0.248049	11
BABAM2	205550_s_at	0.171391	0.000173094	0.0029679	2		SLC20A1	201920_at	0.251982	0.0271496	0.248049	2
FAR2	239108_at	-0.613794	0.000173249	0.00296876	12		SHB	204656_at	-0.11203	0.0271883	0.248151	9
SRD5A2	206938_at	0.303785	0.000173343	0.00296876	2		PER2	205251_at	-0.289611	0.0272034	0.248151	2
PEG10	212092_at	-0.320355	0.000174131	0.00298056	7			200044_at	0.168172	0.0272075	0.248151
COL5A2	221729_at	-0.335566	0.000174951	0.00299287	2		SMARCA1	203873_at	-0.136293	0.0272407	0.248209	X
MAX	209332_s_at	-0.194086	0.000175076	0.0029933	14		CYB5B	201633_s_at	0.128454	0.0272449	0.248209	16
KLHL42	225732_at	-0.288172	0.000175581	0.00299884	12		GRM5	207235_s_at	-0.135465	0.0273461	0.248803	11
	230399_at	-0.419663	0.000175601	0.00299884			ANXA2	213503_x_at	0.146959	0.0273462	0.248803	15
SPDEF	213442_x_at	0.215799	0.000175909	0.0030015	6		RXRB	215098_at	-0.1191	0.0273569	0.248803	6
PLEKHF2	218640_s_at	-0.343084	0.000175957	0.0030015	8		LINC00342	213703_at	0.643879	0.0273824	0.248893	2
CENPH	231772_x_at	-0.199454	0.000176676	0.00301205	5		RBM12	212170_at	-0.146429	0.0274521	0.249206	20
TGFBR3	226625_at	-0.314747	0.000177106	0.00301767	1		NOX1	207217_s_at	-0.140144	0.027462	0.249206	X
	211999_at	-0.18881	0.000177444	0.00302169			ECSIT	218225_at	-0.172599	0.0274638	0.249206	19
STAG1	202294_at	-0.247158	0.000178038	0.00302914	3		STRADA	52169_at	-0.10808	0.0274945	0.249343	17
KBTBD2	212447_at	-0.206755	0.000178084	0.00302914	7		ALPPL2	216377_x_at	0.178703	0.0275145	0.249382	2
ATP11B	1554556_a_at	0.149012	0.000178396	0.00303264	3		CRB1	220522_at	-0.123168	0.0275932	0.249953	1
THAP1	219292_at	-0.415678	0.000178492	0.00303264	8		ADPRM	220606_s_at	-0.128616	0.0276201	0.250055	17
ATG5	202512_s_at	-0.306713	0.00017881	0.00303632	6		TBC1D9B	215994_x_at	0.115145	0.0276586	0.250261	5
PLEKHB1	209504_s_at	0.337664	0.000179442	0.00304532	11		PLA2G6	215938_s_at	-0.13601	0.0276862	0.25037	22
BCL2L13	226798_at	0.214725	0.000180632	0.00306378	22		ZNF222	206175_x_at	-0.127267	0.0277243	0.250422	19
RPP30	1556061_at	-0.331193	0.000180921	0.00306694	10		GRK3	204183_s_at	-0.114358	0.027728	0.250422	22
UBE2I	208760_at	-0.288733	0.000181255	0.00307087	16			211650_x_at	-0.148527	0.0277392	0.250422
CYTH3	225147_at	-0.226423	0.000181696	0.00307659	7		LAS1L	208117_s_at	-0.142612	0.0277816	0.250526	X
NSMCE1	224666_at	-0.212183	0.000182586	0.00308895	16		TJP2	202085_at	0.360128	0.0277967	0.250526	9
ACVR1B	213198_at	-0.181024	0.000182675	0.00308895	12		PTTG1IP	200677_at	0.138974	0.0277978	0.250526	21
TUBGCP3	203690_at	-0.313738	0.000182735	0.00308895	13		YEATS2	221203_s_at	0.151738	0.027843	0.250748	3
MAN2A2	219999_at	-0.238439	0.000182921	0.00309034	15		FAM162A	220942_x_at	0.266536	0.0278539	0.250748	3
DPYSL2	200762_at	-0.717989	0.000183779	0.00310308	8		UQCR11	202090_s_at	0.1986	0.0278903	0.250934	19
NUDT16P1	1568593_a_at	-0.24799	0.000184141	0.00310744	3		PART1	205833_s_at	-0.173424	0.0279194	0.250945	5
PWWP2A	228336_at	-0.275293	0.000184417	0.00311034	5			217336_at	0.200855	0.0279287	0.250945
KDM7A-DT	232579_at	-0.26366	0.000184584	0.00311141	7		CA9	205199_at	-0.143316	0.0279601	0.250945	9
RFC5	203209_at	-0.326565	0.000184804	0.00311233	12		ACTN1	211160_x_at	-0.154171	0.027969	0.250945	14
COL4A5	213110_s_at	-0.519993	0.000184852	0.00311233	X		TPT1	211943_x_at	0.127451	0.0279702	0.250945	13
CES1	209616_s_at	0.367194	0.00018495	0.00311233	16			208534_s_at	-0.126827	0.028045	0.251163
ATG12	213930_at	-0.256925	0.000185297	0.00311604	5		LAMP2	203042_at	0.281907	0.0280472	0.251163	X
NCOA7	225344_at	-0.385562	0.00018538	0.00311604	6			217958_at	0.164308	0.0280504	0.251163
SERBP1	217724_at	-0.18863	0.000186084	0.00312565	1		N4BP2L2	202259_s_at	-0.180558	0.0280575	0.251163	13
LINC00964	236950_s_at	-0.57341	0.00018616	0.00312565	8		MET	203510_at	-0.224139	0.0280921	0.251225	7
MEIS1	204069_at	-0.288223	0.000186276	0.00312584	2		BLMH	202179_at	-0.112238	0.0280959	0.251225	17
MYNN	224206_x_at	-0.30507	0.000186577	0.00312914	3		PIK3C3	215394_at	-0.158134	0.0281353	0.251269	18
KCNH2	205262_at	0.33342	0.000186756	0.00313039	7		CACNA1A	214933_at	-0.14506	0.0281401	0.251269	19
GFOD1	219821_s_at	-0.224805	0.000187217	0.00313635	6		SPTLC2	203127_s_at	-0.159996	0.0281555	0.251269	14
PURA	213806_at	0.178295	0.000188622	0.00315813	5		PAX2	206229_x_at	-0.111781	0.0281786	0.251269	10
VAPA	228480_at	-0.414873	0.000189155	0.00316528	18			215327_at	-0.108611	0.0281797	0.251269
NFATC2	228442_at	-0.273687	0.000189283	0.00316565	20		PLCL2	216217_at	-0.108306	0.0282183	0.251356	3
	225310_at	-0.312157	0.00018945	0.00316667			IKBKB	209341_s_at	0.212109	0.028221	0.251356	8
MAP4K3	218311_at	-0.431826	0.000189725	0.00316951	2		KRT76	207878_at	-0.145023	0.0282966	0.251889	12
ARID5B	212614_at	-0.299238	0.000189848	0.00316979	10		SEZ6L	216047_x_at	-0.109482	0.0283722	0.252339	22
	240274_at	0.214312	0.000190665	0.00317972			CASP3	202763_at	0.232731	0.0283788	0.252339	4
ZNF204P	214823_at	-0.493038	0.000190684	0.00317972	6		SKP1	200711_s_at	0.222021	0.0283949	0.252341	5
SH3D19	1558647_at	0.412386	0.000190762	0.00317972	4		MTCH1	221619_s_at	-0.13122	0.0284216	0.252438	6
ADGRA1	239221_at	0.33375	0.000190878	0.00317989	10		BMX	206464_at	-0.14058	0.0284662	0.252693	X
FAM122A	226443_at	-0.252817	0.000191006	0.00318014	9		HFE	211329_x_at	0.138554	0.0285017	0.25279	6
RASA1	210621_s_at	-0.346104	0.000191106	0.00318014	5		CYP27A1	203979_at	-0.234842	0.0285088	0.25279	2
ZKSCAN3	235840_at	-0.268744	0.000191488	0.00318444	6		MT1E	212859_x_at	-0.29167	0.0285971	0.253362	16
POLN	242804_at	-0.340695	0.000191577	0.00318444	4			220167_s_at	-0.168705	0.0286133	0.253362
LMNA	212086_x_at	0.284176	0.000191809	0.00318651	1		TRIM68	219405_at	-0.19388	0.028621	0.253362	11
CDC42EP3	209286_at	-0.300536	0.000191915	0.00318651	2		CCNC	201955_at	0.260518	0.0286702	0.253543	6
	235747_at	-0.31337	0.0001927	0.0031967			KRT14	209351_at	0.552671	0.0287012	0.253543	17
PEX11G	244126_at	0.187536	0.000192742	0.0031967	19		C1orf21	221272_s_at	-0.101542	0.0287038	0.253543	1
CA8	220234_at	-0.303415	0.000192974	0.00319877	8		TPT1	212869_x_at	0.0840507	0.0287092	0.253543	13
GLS	203157_s_at	-0.274353	0.000193217	0.00320103	2		SAE1	217946_s_at	0.200072	0.0287333	0.253543	19
RLF	204243_at	-0.353879	0.000193414	0.00320251	1		AQP3	39248_at	0.197998	0.0287383	0.253543	9
ZNF654	241348_at	-0.423736	0.000193558	0.00320313	3		CES3	208007_at	-0.14216	0.0287671	0.253543	16
CSNK1G1	226888_at	-0.188235	0.000194059	0.00320906	15		GRK4	208365_s_at	-0.103388	0.0287687	0.253543	4
	1568955_at	-0.260003	0.000194131	0.00320906			NEU1	208926_at	0.189204	0.0287983	0.253557	6
CLEC11A	205131_x_at	0.212557	0.000194759	0.00321767	19		WHRN	221887_s_at	-0.169628	0.0288021	0.253557	9
MID1	210694_s_at	-0.314209	0.000194947	0.00321797	X		UQCRQ	201568_at	0.199312	0.0288467	0.253809	5
TWF1	244199_at	0.21562	0.000195221	0.00321797	12		SLC30A1	212907_at	-0.311663	0.0288744	0.253814	1
PRPF38B	218040_at	-0.349009	0.000195233	0.00321797	1		TNFRSF4	214228_x_at	-0.142602	0.0288937	0.253814	1
ITM2A	202747_s_at	-0.480634	0.000195273	0.00321797	X		ADD3	201034_at	0.351475	0.0288949	0.253814	10
CWF19L2	228916_at	-0.340398	0.000195315	0.00321797	11			215123_at	0.421708	0.0289789	0.254411
HSPH1	235573_at	-0.382428	0.000195478	0.00321889	13		MGMT	204880_at	-0.285945	0.0290037	0.254489	10
DDB1	208619_at	0.206046	0.00019608	0.00322701	11		PLCH1	214745_at	-0.228508	0.0290468	0.254727	3
	228611_s_at	-0.358126	0.000196471	0.00323168			A1CF	220951_s_at	-0.179393	0.0291148	0.255154	10
	228012_at	-0.272046	0.000196873	0.00323651				212512_s_at	0.236123	0.0291339	0.255154
REEP1	204364_s_at	0.476758	0.000197707	0.00324844	2		RGCC	218723_s_at	0.294818	0.029156	0.255154	13
TMEM170A	227586_at	-0.243947	0.00019847	0.00325919	16		WFDC1	219478_at	0.132949	0.0291654	0.255154	16
MAP7D3	237842_at	0.152671	0.000198825	0.00326322	X		STXBP1	202260_s_at	-0.215496	0.0291755	0.255154	9
ZNF502	229532_at	-0.243705	0.000199204	0.00326764	3		SSSCA1	203114_at	-0.2	0.029224	0.255338	11
TMEM47	209655_s_at	0.518344	0.000199542	0.00327139	X		CTXND1	215126_at	-0.161602	0.0292436	0.255338	15
PEX14	203503_s_at	-0.302976	0.000199931	0.00327598	1		EXOSC4	218695_at	-0.217827	0.0292446	0.255338	8
ZBTB44	1554470_s_at	-0.340664	0.00020016	0.00327793	11		CSNK1A1	208865_at	0.203397	0.0292718	0.255435	5
HES2	231928_at	-0.201857	0.000200484	0.00328005	1		CFLAR	217654_at	-0.114032	0.0292931	0.255482	2
TRMT9B	239297_at	-0.616731	0.00020054	0.00328005	8		NCAN	205143_at	-0.131585	0.0293337	0.255517	19
ARMC9	219636_s_at	0.242795	0.000200618	0.00328005	2		ACVR1B	208222_at	-0.114431	0.0293409	0.255517	12
CASP2	226032_at	-0.19518	0.000200832	0.00328176	7		GPC3	209220_at	-0.119278	0.0293452	0.255517	X
ADCY4	230800_at	0.229585	0.000201357	0.00328854	14		GRIN1	211125_x_at	-0.141216	0.0294235	0.256059	9
SH3GLB1	209090_s_at	-0.25374	0.000201556	0.00328999	1		OCA2	206498_at	0.166903	0.0294855	0.256444	15
KBTBD7	223412_at	-0.390836	0.000201674	0.00329012	13			216159_s_at	-0.137643	0.0295073	0.256444
REPS2	227425_at	-0.301997	0.000202118	0.00329557	X		GSTCD	220063_at	-0.0951503	0.0295161	0.256444	4
PRKD3	218236_s_at	-0.44601	0.000202267	0.0032962	2		ASCC1	219336_s_at	0.167552	0.0295437	0.256545	10
HOOK1	225792_at	-0.388683	0.000202781	0.00330278	1		GID8	218448_at	0.140029	0.0295724	0.256654	20
SNX21	1553960_at	-0.397346	0.000203168	0.00330729	20		HCG4B	215973_at	-0.122465	0.0296256	0.256809	6
ANKRD20A11P	241233_x_at	0.419879	0.000204789	0.00333186	21		LAMTOR3	217971_at	0.313665	0.0296278	0.256809	4
PTRHD1	226243_at	-0.261724	0.000205097	0.00333506	2		FUCA1	202838_at	0.19267	0.0296386	0.256809	1
BAG4	228189_at	-0.296732	0.000205611	0.00334159	8		FXYD3	202489_s_at	0.163819	0.0297037	0.257233	19
	236458_at	-0.254587	0.000206576	0.00335546			BCAT1	214390_s_at	-0.127936	0.0297392	0.257401	12
	200099_s_at	-0.168555	0.000207136	0.00336273			POPDC3	219926_at	-0.116518	0.0297707	0.257534	6
TROVE2	213027_at	-0.365941	0.000207363	0.00336459	1		SPEN	201997_s_at	-0.172519	0.029858	0.257686	1
ZNF627	224492_s_at	-0.200127	0.000207917	0.00337175	19		PPP1R2C	207377_at	-0.138804	0.0298707	0.257686	X
SMC2	204240_s_at	-0.445944	0.000208183	0.00337396	9			214236_at	-0.161798	0.0298809	0.257686
TRA2B	200893_at	-0.199866	0.000208279	0.00337396	3		C11orf24	218299_at	0.183349	0.0298902	0.257686	11
AAGAB	202851_at	0.23261	0.00021154	0.00342435	15		2018-09-04	210348_at	-0.130066	0.0299157	0.257686	17
PRPF40A	226687_at	-0.326771	0.000211619	0.00342435	2		PLA2G6	204691_x_at	-0.12231	0.0299196	0.257686	22
FERMT1	229545_at	0.239834	0.000211871	0.00342658	20		BLVRB	202201_at	0.200189	0.0299247	0.257686	19
MIS18A	228597_at	-0.358825	0.000212621	0.00343686	21			217048_at	-0.10485	0.0299283	0.257686
AGAP1	204066_s_at	-0.382246	0.000213863	0.00345507	2		AP1G2	201613_s_at	0.168412	0.0299338	0.257686	14
TMPO	209754_s_at	-0.500398	0.000214921	0.00347029	12		GJA4	204904_at	-0.182898	0.0299506	0.257691	1
SDHC	238056_at	-0.266915	0.000215702	0.00348102	1		LST1	211582_x_at	-0.195756	0.0299831	0.257825	6
ZNF507	226327_at	-0.298781	0.000216118	0.00348586	19		RAPGEF3	215027_at	-0.132288	0.0299984	0.257825	12
CLDND1	1554149_at	-0.182418	0.000216861	0.00349418	3			208160_at	-0.116518	0.0300484	0.258036
HACE1	227471_at	-0.437784	0.000216902	0.00349418	6		LILRA6	208594_x_at	-0.140749	0.0300637	0.258036	19
ZNF704	223366_at	-0.291378	0.000217057	0.00349418	8		FAH	202862_at	0.177992	0.0300715	0.258036	15
UBAC2-AS1	1557038_s_at	-0.242161	0.000217164	0.00349418	13		TRMT2B	205238_at	0.197901	0.0301356	0.25818	X
TESK2	205486_at	-0.238982	0.000217218	0.00349418	1		TNXB	216654_at	-0.103346	0.030137	0.25818	6
SLC25A43	1557411_s_at	-0.688959	0.000217353	0.0034942	X		CDX1	206430_at	-0.109864	0.0301723	0.25818	5
UBE2E3	210024_s_at	-0.172685	0.000217453	0.0034942	2		BAALC	218899_s_at	0.287215	0.0301746	0.25818	8
TLK1	202606_s_at	-0.285687	0.000217699	0.00349488	2		ZBTB44	220243_at	-0.158548	0.0301791	0.25818	11
LAMC1	200770_s_at	0.247674	0.000217729	0.00349488	1		ZC3H14	204216_s_at	-0.123446	0.0301965	0.25818	14
CHPF2	221799_at	0.234275	0.000217928	0.0034962	7		FZD1	204451_at	0.149796	0.0302178	0.25818	7
SSX2IP	210871_x_at	-0.331791	0.000218405	0.00350197	1		DHRS1	213279_at	0.177287	0.0302381	0.25818	14
EBP	231320_at	0.186493	0.000218658	0.00350403	X		APP	200602_at	0.301226	0.0302477	0.25818	21
USP33	212513_s_at	-0.244825	0.000218767	0.00350403	1		EI24	216396_s_at	0.210769	0.0302517	0.25818	11
KAT6B	212462_at	-0.27164	0.000219223	0.00350945	10		TK2	204276_at	0.124833	0.0302665	0.25818	16
AHCYL1	200849_s_at	0.231942	0.0002195	0.00351106	1			1007_s_at	0.14743	0.0304205	0.259228
CLEC11A	210783_x_at	0.209369	0.000219559	0.00351106	19			208661_s_at	0.403901	0.0304218	0.259228
ZFP1	226807_at	-0.29403	0.000220518	0.00352451	16		MTFR1	203208_s_at	0.140004	0.0304755	0.259479	8
TUBA1C	211750_x_at	0.211717	0.000221087	0.00353172	12			200599_s_at	0.238734	0.0304838	0.259479
PDIK1L	227255_at	-0.379861	0.00022158	0.00353771	1			212165_at	0.189406	0.0305331	0.25957
CXCL17	226960_at	0.300391	0.000222767	0.00355476	19		ZNF239	206261_at	-0.135925	0.030534	0.25957	10
PIK3CA	235980_at	-0.22729	0.000223176	0.0035594	3			206110_at	-0.151956	0.0305434	0.25957
GCH1	204224_s_at	-0.504293	0.000223464	0.00356208	14		RECQL5	211468_s_at	-0.173584	0.0306292	0.260161	17
FAM184A	1558523_at	-0.42545	0.000223742	0.00356462	6		CCT8	200873_s_at	0.239027	0.0306877	0.2605	21
RBMS1	207266_x_at	-0.226182	0.000223893	0.00356513	2		BRD3	213788_s_at	-0.137188	0.0307019	0.2605	9
PRDM4	218329_at	-0.156136	0.000225518	0.0035891	12			207960_at	-0.127241	0.0307209	0.260523
	217396_at	0.227358	0.000225798	0.00359165			GLDC	204836_at	-0.134888	0.0307955	0.261017	9
MYORG	231185_at	0.257752	0.000226326	0.00359812	9		WWTR1	202134_s_at	0.116887	0.0308271	0.261146	3
ABHD5	213935_at	-0.246601	0.000226946	0.00360541	3		RIOK3	202130_at	0.264721	0.0308638	0.261187	18
HMGB1	224734_at	-0.266067	0.000227086	0.00360541	13		NUAK1	204589_at	-0.204349	0.0308647	0.261187	12
UCP2	208998_at	0.318266	0.000227146	0.00360541	11		TUFT1	205807_s_at	0.250933	0.0309065	0.261402	1
	221261_x_at	0.362361	0.000227466	0.00360858			MCM4	212141_at	0.161378	0.0309305	0.261424	8
ANKRD50	225731_at	-0.309604	0.000228269	0.0036194	4		SPTBN1	215918_s_at	-0.162222	0.0309455	0.261424	2
ZNHIT6	218932_at	-0.317296	0.000229194	0.00363214	1		RALYL	213967_at	-0.0946057	0.0309583	0.261424	8
MED30	227787_s_at	-0.303727	0.000229438	0.00363408	8		MKL1	215291_at	-0.131665	0.0309868	0.261442	22
GMPPA	218070_s_at	0.253305	0.000229743	0.00363698	2		PSAP	200871_s_at	0.180333	0.0309958	0.261442	10
KLK12	234316_x_at	0.2975	0.000230259	0.00364322	19		ANXA2	210427_x_at	0.152205	0.0310096	0.261442	15
GMDS	204875_s_at	0.471258	0.000230901	0.00365145	6		KLRG1	210288_at	-0.127451	0.0312202	0.262886	12
FUT8-AS1	236835_at	-0.376407	0.000231196	0.0036542	14		PIH1D1	217872_at	-0.177972	0.0312396	0.262886	19
FLRT3	219250_s_at	-0.551564	0.000231338	0.00365451	20		TMUB2	218419_s_at	0.140747	0.031242	0.262886	17
CAPN13	234709_at	-0.546903	0.000232572	0.00367206	2		CD83	204440_at	-0.16445	0.0312468	0.262886	6
HLF	204755_x_at	-0.419744	0.000232696	0.00367208	17		GLG1	207966_s_at	0.237051	0.0312699	0.262941	16
MAPK14	202530_at	-0.159652	0.000233912	0.00368851	6		GZMK	206666_at	-0.145524	0.0313563	0.263529	5
PRRT2	227192_at	-0.392731	0.000233984	0.00368851	16		SLC6A6	211030_s_at	-0.137173	0.0314041	0.263791	3
SERP1	235475_at	-0.324146	0.000234393	0.00369302	3		GYPB	214407_x_at	-0.125538	0.0314562	0.264053	4
VMA21	225556_at	-0.189497	0.000234835	0.00369803	X			206319_s_at	-0.493815	0.0314685	0.264053
TCF4	222146_s_at	0.315201	0.000236707	0.00372555	18		MECOM	221884_at	0.205756	0.031552	0.264395	3
SMAD2	226563_at	-0.237159	0.000237186	0.00373112	18		COX7A2	201597_at	0.230196	0.0315581	0.264395	6
LRRC58	225479_at	-0.29501	0.000237647	0.00373642	3		MUC1	213693_s_at	0.370521	0.0315589	0.264395	1
ALDH3A2	202053_s_at	0.282052	0.000238136	0.00374214	17		RANBP1	221915_s_at	-0.125518	0.0317055	0.265019	22
CDC42EP3	209287_s_at	-0.315632	0.000238872	0.00375172	2			212053_at	0.193169	0.0317075	0.265019
ZNF467	214746_s_at	0.36708	0.000239382	0.00375777	7		MTDH	212251_at	0.225141	0.03171	0.265019	8
CDKN2AIP	218929_at	-0.29993	0.000239896	0.00376186	4		HPSE2	220927_s_at	-0.131491	0.0317217	0.265019	10
WDR36	226180_at	-0.299433	0.000239937	0.00376186	5		TFF1	205009_at	0.548441	0.0317219	0.265019	21
SMARCA1	215294_s_at	-0.398825	0.00024002	0.00376186	X		SNX1	214531_s_at	0.176119	0.0317458	0.265019	15
ABHD4	218581_at	0.220185	0.000240672	0.00377011	14		IGFBP3	210095_s_at	0.376061	0.0317626	0.265019	7
LOC101927503	231278_at	0.260698	0.0002412	0.00377641	11		LGALS8	210731_s_at	-0.151836	0.0317664	0.265019	1
DSCAML1	234908_s_at	0.269784	0.000241369	0.00377708	11		CD63	200663_at	0.157163	0.0318271	0.265307	12
MAST2	215660_s_at	0.32434	0.000241672	0.00377983	1		TIMM17A	215171_s_at	0.285785	0.0318342	0.265307	1
FOXO3	224891_at	-0.175562	0.000242036	0.00378273	6		LMAN2L	221274_s_at	-0.10589	0.031857	0.265359	2
CEP120	226449_at	-0.371376	0.00024211	0.00378273	5			203360_s_at	0.353936	0.0318933	0.265506
PARVB	37965_at	0.239969	0.000242988	0.00379413	22		ATP5MPL	202279_at	0.253161	0.0319195	0.265506	14
FGFR3	204379_s_at	-0.48138	0.000243093	0.00379413	4		APLP2	208703_s_at	0.434348	0.0319325	0.265506	11
SLC5A3	212944_at	-0.31092	0.000244308	0.0038111	21		COPE	201264_at	0.221773	0.0319413	0.265506	19
TUSC3	213423_x_at	0.285896	0.000244963	0.00381934	8			218870_at	-0.186136	0.0319746	0.265644
LOXL4	227145_at	0.312729	0.000245433	0.00382467	10		PACS2	212778_at	-0.1569	0.0320149	0.265822	14
SPOPL	225659_at	-0.351117	0.000246166	0.00383409	2		SNRPB	208821_at	0.171465	0.0320294	0.265822	20
FA2H	219429_at	0.28699	0.000247472	0.00385109	16		ABCA1	203505_at	0.193951	0.0320584	0.265924	9
LRCH1	226795_at	-0.286432	0.000247573	0.00385109	13		DTX2	215732_s_at	0.212477	0.0320911	0.265928	7
ARL5B	226345_at	-0.344626	0.000247644	0.00385109	10		CROT	204573_at	0.13282	0.0320921	0.265928	7
SPAG4	219888_at	-0.201408	0.000248076	0.00385134	20		RSPH14	220105_at	-0.295073	0.0321179	0.266003	22
EHF	225645_at	-0.214547	0.000248087	0.00385134	11		PCBP2	213517_at	0.277212	0.0321433	0.266037	12
ATF6	226941_at	-0.216664	0.000248116	0.00385134	1		CNTF	208597_at	-0.174903	0.0321554	0.266037	11
PNN	210183_x_at	0.165191	0.000248174	0.00385134	14			215408_at	-0.137082	0.0321853	0.266146
MAD2L1	203362_s_at	-0.420301	0.000249619	0.00387175	4			203581_at	0.258895	0.0323031	0.266855
ZNF496	225335_at	-0.24733	0.000251622	0.00389932	1		LDB3	216888_at	-0.161769	0.0323051	0.266855	10
CCND1	208712_at	-0.351395	0.000251657	0.00389932	11		ADAM17	213532_at	0.136642	0.0323237	0.266855	2
OR12D2	221344_at	0.157739	0.000251909	0.0039012	6			216744_at	-0.115503	0.0323486	0.266855
ENTPD5	205757_at	0.402014	0.000252044	0.00390127	14		POLR3D	208361_s_at	-0.125911	0.0323554	0.266855	8
ABL2	231907_at	0.310708	0.000252632	0.00390835	1		CYR61	210764_s_at	-0.364793	0.0323714	0.266855	1
SPTBN5	220067_at	0.209563	0.000252889	0.00391031	15		GYG1	211275_s_at	0.335493	0.0324373	0.267142	3
PCNT	203660_s_at	-0.189657	0.000253057	0.00391088	21		P2RX2	221356_x_at	-0.150239	0.0324476	0.267142	12
USP46	203869_at	-0.408885	0.00025367	0.00391833	4		CHRM4	221357_at	-0.0950996	0.0324587	0.267142	11
NFIB	213032_at	-0.489591	0.000253811	0.00391848	9		POM121L2	216582_at	-0.127811	0.0324732	0.267142	6
	234438_at	0.193071	0.00025534	0.00394006			CEP57	203492_x_at	-0.230283	0.0324916	0.267155	11
CTNNA1	200765_x_at	0.157111	0.000258176	0.00398177	5		PPP2R5E	203338_at	0.323676	0.0325423	0.267434	14
TMBIM6	200804_at	0.221247	0.000259652	0.00400246	12		UBL3	201534_s_at	0.271006	0.032639	0.267981	13
GHRL	237647_at	0.192225	0.000261101	0.00402175	3		FMO6P	215174_at	-0.123437	0.0326519	0.267981	1
C1orf198	223063_at	-0.188332	0.000261172	0.00402175	1		LLGL1	206123_at	-0.158382	0.0326593	0.267981	17
SPRED2	212458_at	-0.305801	0.000263728	0.00405903	2		ADAT1	219384_s_at	0.175926	0.0327717	0.268726	16
RBBP6	1552329_at	-0.35527	0.000263869	0.0040591	16		SLC6A5	210810_s_at	-0.129124	0.0327837	0.268726	11
DNMBP	212838_at	-0.211064	0.000264072	0.00406014	10		MSR1	211887_x_at	-0.143778	0.032813	0.268827	8
	210527_x_at	0.163295	0.000264523	0.00406353			HEY1	218839_at	-0.230972	0.0328767	0.269139	8
PDS5A	212140_at	-0.270186	0.000264578	0.00406353	4		OPRM1	211359_s_at	-0.151514	0.0328958	0.269139	6
	214194_at	-0.243035	0.0002647	0.00406353			CCDC92	218175_at	-0.199095	0.0329018	0.269139	12
	225120_at	-0.265079	0.000265114	0.00406374			CPNE3	202118_s_at	0.443139	0.0329456	0.269224	8
ZNF559	224518_s_at	-0.371586	0.000265117	0.00406374	19		N4BP2L2	202258_s_at	-0.149227	0.0329903	0.269224	13
CLCN7	209235_at	0.273034	0.000265183	0.00406374	16		POLQ	207746_at	-0.169343	0.0329919	0.269224	3
	231660_at	0.210589	0.000265257	0.00406374			SFTPC	211735_x_at	-0.328401	0.032994	0.269224	8
RIT1	209882_at	0.361972	0.000265776	0.0040696	1		AIP	201782_s_at	0.159311	0.0330175	0.269224	11
BMT2	228149_at	-0.301648	0.000266514	0.00407831	7		COL4A1	211981_at	-0.106422	0.0330364	0.269224	13
TMEM63A	215583_at	0.228379	0.000266617	0.00407831	1		NEBL	203961_at	0.220337	0.0330603	0.269224	10
QSER1	226265_at	-0.318068	0.000268232	0.00409901	11		SNX19	202359_s_at	0.0922194	0.033064	0.269224	11
ANOS1	205206_at	-0.389811	0.000268244	0.00409901	X			210497_x_at	-0.118934	0.0330641	0.269224
TMPRSS4	218960_at	0.376269	0.000268569	0.00410189	11		ARHGEF10	216620_s_at	-0.139986	0.0331261	0.269591	8
MTF2	203347_s_at	-0.336539	0.000269209	0.00410956	1		STAB1	204150_at	0.245583	0.0332668	0.270556	3
EIF4G3	201935_s_at	0.36131	0.000269508	0.00411202	1		DCTD	201572_x_at	0.197747	0.0332786	0.270556	4
	226444_at	-0.583709	0.0002709	0.00412924			KEAP1	202417_at	0.179146	0.0333029	0.270615	19
S100PBP	218370_s_at	-0.353546	0.000270912	0.00412924	1		SSX2IP	210871_x_at	-0.120232	0.0333498	0.270859	1
ABI2	225112_at	-0.190291	0.000272585	0.00415262	2		EGR1	201694_s_at	-0.870993	0.0334245	0.2711	5
SCAF11	225336_at	-0.260945	0.00027322	0.00416017	12		ANOS1	205206_at	-0.417585	0.0334371	0.2711	X
JAG1	209099_x_at	-0.292675	0.000273598	0.00416217	20		URI1	210157_at	-0.115494	0.0334453	0.2711	19
INTS10	229633_at	-0.459607	0.000273629	0.00416217	8		VAMP3	201336_at	0.173857	0.0334679	0.2711	1
SMAD5	225223_at	-0.394794	0.000273989	0.00416553	5		STX10	212625_at	0.11473	0.0334771	0.2711	19
BAALC	218899_s_at	0.535407	0.000274343	0.00416879	8		KDELR3	204017_at	0.320253	0.0334971	0.2711	22
ZNF738	229700_at	-0.395365	0.000275171	0.00417925	19		RRH	208314_at	-0.126385	0.0335162	0.2711	4
MTX3	226528_at	-0.324812	0.000275476	0.00418175	5		CST3	201360_at	0.205561	0.033522	0.2711	20
BMPR2	225144_at	-0.383935	0.000275632	0.004182	2		SLC7A7	204588_s_at	-0.168184	0.0335437	0.2711	14
SMIM13	227124_at	-0.366974	0.00027601	0.00418561	6			221001_at	-0.128179	0.0335559	0.2711
EIF3F	230479_at	-0.445887	0.000276754	0.00419477	11		GSR	205770_at	0.220492	0.0335687	0.2711	8
JAZF1	225798_at	-0.277343	0.000277498	0.00420392	7		GDF15	221577_x_at	0.622052	0.0335835	0.2711	19
PLTP	202075_s_at	0.692539	0.000278388	0.00421527	20		VPS4B	218171_at	0.187158	0.0336071	0.271153	18
SLC25A21-AS1	230307_at	-0.192187	0.000278665	0.00421732	14		CDKN2C	204159_at	0.210436	0.0336662	0.271493	1
MT2A	212185_x_at	-0.291223	0.000279246	0.00422237	16		ZFP36L2	201368_at	-0.312518	0.0337253	0.271831	2
SEMA3C	203789_s_at	-0.288527	0.00027928	0.00422237	7		KIAA1324	221874_at	0.190537	0.0337522	0.271911	1
	209359_x_at	0.252752	0.000280267	0.00423515			SLC6A2	215715_at	-0.142094	0.0338136	0.27219	16
PLXNA2	213030_s_at	0.311887	0.000281499	0.00425162	1		PSD3	218613_at	0.285485	0.033821	0.27219	8
KDM2A	208987_s_at	0.280701	0.000281651	0.00425176	11		TXNIP	201008_s_at	0.533221	0.0338547	0.272324	1
WAPL	212267_at	-0.266869	0.000284007	0.00428354	10		FKBP11	219118_at	0.319551	0.0339059	0.272493	12
SRPRA	200918_s_at	0.197513	0.000284042	0.00428354	11		TIMP4	206243_at	0.325278	0.0339099	0.272493	3
	222229_x_at	-0.195619	0.000286312	0.00431559			MSRB1	217977_at	0.208951	0.0339441	0.272542	16
COL5A2	221730_at	-0.254117	0.000289779	0.00436565	2		BTN2A2	205298_s_at	0.141587	0.0339502	0.272542	6
FEZ2	215000_s_at	-0.203051	0.000290678	0.004377	2		SPTBN1	213914_s_at	-0.121477	0.0340216	0.272836	2
PDE4DIP	209700_x_at	-0.369337	0.0002916	0.00438866	1		ELL2	214446_at	-0.185141	0.0340404	0.272836	5
SEC14L1	202084_s_at	-0.201644	0.000292787	0.00440431	17			AFFX-r2-P1-cre-5_at	0.457742	0.0340606	0.272836
TMPRSS3	223949_at	-0.365847	0.000293232	0.0044088	21		CNNM1	220166_at	0.105528	0.0340909	0.272836	10
TRIM52-AS1	1557507_at	-0.273642	0.000293509	0.00441074	5		DDAH2	214909_s_at	-0.178203	0.0340922	0.272836	6
MYB	204798_at	-0.217004	0.000293856	0.00441374	6			200630_x_at	0.212808	0.0341054	0.272836
PPP4R3B	226230_at	-0.260434	0.000294043	0.00441433	2			222156_x_at	0.343838	0.0341182	0.272836
CBX6	202047_s_at	0.241954	0.000295086	0.00442777	22		PAFAH2	205232_s_at	0.123941	0.0341343	0.272836	1
TBC1D2	222173_s_at	0.279947	0.000295309	0.0044289	9		SLC28A3	220475_at	-0.135318	0.0341408	0.272836	9
IREB2	225892_at	-0.407873	0.000296328	0.00444195	15			217837_s_at	0.247494	0.0341754	0.272953
[truncated: 6,004 more rows]

## Sheet: S3_probe_sex
Probe association for sex
LogFC > 0 indicates an up-regulation in males and logFC < 0 indicates a down-regulation in males.
Discovery set (FDR < 0.1)							Replication set (P < 0.05)
Gene	Probe	logFC	P-value	FDR	Chromosome		Gene	Probe	logFC	P-value	FDR	Chromosome
RPS4Y1	201909_at	5.58695	1.3286e-92	3.97518e-88	Y		RPS4Y1	201909_at	3.97319	3.37656e-52	5.38325e-48	Y
DDX3Y	205000_at	5.75656	2.89584e-90	4.33217e-86	Y		XIST	221728_x_at	-2.9003	4.27227e-45	3.40564e-41	X
USP9Y	228492_at	4.07285	1.23586e-82	1.23257e-78	Y		DDX3Y	205000_at	2.98962	2.30119e-36	1.22293e-32	Y
	239858_at	2.82504	4.34308e-82	3.24862e-78			KDM5D	206700_s_at	1.06366	1.6985e-26	6.7698e-23	Y
EIF1AY	204409_s_at	4.07242	6.79034e-82	4.06334e-78	Y		PUDP	203974_at	-0.756632	2.77369e-13	7.609e-10	X
KDM5D	206700_s_at	3.02824	2.28054e-81	1.13723e-77	Y		DDX3Y	205001_s_at	0.596996	2.86358e-13	7.609e-10	Y
XIST	224588_at	-6.56694	5.01742e-81	2.14459e-77	X		TXLNGY	214131_at	0.540136	8.58219e-12	1.95466e-08	Y
DDX3Y	205001_s_at	3.10677	2.24761e-74	8.40607e-71	Y		ZRSR2	213876_x_at	-0.382648	4.86579e-10	8.91263e-07	X
TTTY14	207063_at	1.92513	1.79438e-73	5.96531e-70	Y		TTTY14	207063_at	0.41848	5.03128e-10	8.91263e-07	Y
TXLNGY	236694_at	2.15542	5.60698e-72	1.67761e-68	Y		EIF1AY	204410_at	0.333313	7.84351e-10	1.25049e-06	Y
EIF1AY	204410_at	2.51247	2.11211e-70	5.74495e-67	Y		PRKY	206279_at	0.360111	1.67016e-08	2.42067e-05	Y
USP9Y	206624_at	3.46211	6.2728e-70	1.56402e-66	Y		ZRSR2	208174_x_at	-0.34102	4.81502e-08	6.39716e-05	X
TXLNGY	223646_s_at	2.54041	4.49832e-68	1.03531e-64	Y		STS	203769_s_at	-0.474693	4.44624e-06	0.0054528	X
TXLNGY	232618_at	2.18641	5.19491e-66	1.11023e-62	Y		PRKX	204061_at	-0.30447	9.81804e-06	0.0110005	X
TXLNGY	223645_s_at	1.93052	8.00673e-55	1.59708e-51	Y		RPS4X	200933_x_at	-0.282669	1.03498e-05	0.0110005	X
TXLNGY	214131_at	2.64474	4.23138e-52	7.91269e-49	Y		ARSE	205894_at	0.335665	1.25371e-05	0.0124925	X
	222356_at	1.51644	7.79727e-50	1.37232e-46			PNPLA4	209739_s_at	-0.284597	1.41067e-05	0.0132296	X
	239677_at	0.722912	6.45835e-43	1.07352e-39			NLRP2	221690_s_at	-0.549264	2.69986e-05	0.0239132	19
TTTY15	214983_at	0.776019	1.56585e-38	2.46581e-35	Y		RPS4X	213347_x_at	-0.355284	5.26746e-05	0.0441996	X
ARSE	205894_at	1.13757	6.11826e-38	9.15292e-35	X			216342_x_at	-0.314806	5.88922e-05	0.0469459
PUDP	203974_at	-0.684947	6.20759e-36	8.84434e-33	X		KDM6A	203992_s_at	-0.39087	0.00010552	0.0801094	X
PRKY	206279_at	1.06661	1.31367e-35	1.78658e-32	Y		PNPLA4	209740_s_at	-0.30746	0.000204223	0.144763	X
ZRSR2	213876_x_at	-0.512515	3.94575e-34	5.13291e-31	X		EIPR1	217968_at	-0.251671	0.00020884	0.144763	2
TBL1Y	211462_s_at	0.641135	3.05812e-32	3.81246e-29	Y		PIAS4	212879_x_at	-0.214253	0.000515482	0.34243	19
ZRSR2	208174_x_at	-0.480304	1.13274e-28	1.35566e-25	X		PRSS23	202458_at	0.387181	0.0006905	0.438577	11
DDX3X	201210_at	-0.524619	1.53044e-28	1.75218e-25	X		TOR3A	218459_at	-0.213372	0.000715235	0.438577	1
SMC1A	201589_at	-0.564323	1.58118e-28	1.75218e-25	X		IGHG1	217369_at	-0.184843	0.00116747	0.689368	14
ZFX	229022_at	-0.662556	2.31051e-27	2.46895e-24	X		DDX3X	201210_at	-0.420815	0.00122194	0.695766	X
KDM6A	203992_s_at	-0.718155	7.42785e-27	7.6635e-24	X		BTRC	216091_s_at	-0.17691	0.00152125	0.83632	10
PNPLA4	209740_s_at	-0.671661	1.33615e-26	1.33259e-23	X		ZNF839	219086_at	-0.179353	0.00162521	0.863691	14
UTY	210322_x_at	0.610495	2.24135e-26	2.16326e-23	Y		PGK1	217383_at	-0.182365	0.00180456	0.928067	X
RPS4X	213347_x_at	-0.340063	4.02281e-26	3.76133e-23	X		RAPGEF6	219112_at	0.151941	0.00193084	0.961981	5
	235941_s_at	0.662899	1.02432e-24	9.28721e-22			CCR2	206978_at	-0.267283	0.00212781	0.999964	3
STS	203769_s_at	-0.536748	2.21421e-22	1.9485e-19	X		EEF1D	213087_s_at	-0.288204	0.00234052	0.999964	8
RPS4X	200933_x_at	-0.280932	3.04427e-22	2.60242e-19	X		STUB1	217934_x_at	-0.225496	0.00272612	0.999964	16
EFHC2	220591_s_at	-0.505853	3.66682e-22	3.04753e-19	X		SYNJ2	216181_at	-0.121921	0.00274631	0.999964	6
	232974_at	-0.892323	1.54947e-19	1.22956e-16				AFFX-HUMRGE/M10098_3_at	-1.15425	0.00317379	0.999964
TXLNG	227520_at	-0.577385	1.5616e-19	1.22956e-16	X		MCM2	202107_s_at	-0.16944	0.00323574	0.999964	3
GEMIN8	219252_s_at	-0.443158	4.23e-19	3.24517e-16	X			AFFX-r2-Hs18SrRNA-3_s_at	-1.1211	0.00336697	0.999964
PNPLA4	209739_s_at	-0.568786	4.99472e-19	3.73605e-16	X		HDLBP	200643_at	0.186292	0.00337727	0.999964	2
UTY	208067_x_at	0.524805	1.06225e-18	7.75182e-16	Y		TOM1L1	204485_s_at	0.349336	0.0037603	0.999964	17
	229315_at	-0.536081	1.53969e-18	1.09684e-15			CTNS	204925_at	-0.214716	0.00390148	0.999964	17
XIST	235446_at	-0.592491	1.73123e-18	1.20461e-15	X		CD99	201029_s_at	0.247613	0.00391811	0.999964	X
TXLNG	1557954_at	-0.550123	3.91517e-18	2.66231e-15	X		POLG	217636_at	-0.128057	0.00404941	0.999964	15
STS	203767_s_at	-0.61214	1.82731e-17	1.21496e-14	X		RPUSD2	221940_at	-0.123805	0.00413971	0.999964	15
KDM6A	203991_s_at	-0.776023	2.22167e-17	1.44505e-14	X			216174_at	-0.152908	0.00436369	0.999964
ZFX	214678_x_at	-0.421616	2.4894e-17	1.58474e-14	X		TPT1	211943_x_at	0.161508	0.0044962	0.999964	13
RIBC1	1553318_at	-0.37447	9.94395e-17	6.1984e-14	X		JMJD4	218560_s_at	-0.180583	0.00452841	0.999964	1
	216342_x_at	-0.346473	2.58141e-16	1.57624e-13			SMC1A	201589_at	-0.399908	0.00463181	0.999964	X
GEMIN8	222854_s_at	-0.508514	3.04969e-16	1.82493e-13	X		AGPAT4	219693_at	-0.188276	0.00483961	0.999964	6
RIBC1	235946_at	-0.383393	1.60418e-15	9.41116e-13	X		TRMT1	210463_x_at	-0.16347	0.00487548	0.999964	19
KDM5C	239207_at	-0.477841	6.65997e-15	3.83204e-12	X		CDCP1	218451_at	-0.242817	0.00489229	0.999964	3
CD99	201029_s_at	0.397034	9.94468e-15	5.61405e-12	X		FAM86C1	220353_at	-0.206426	0.00508229	0.999964	11
STS	203768_s_at	-0.506408	1.01485e-14	5.62304e-12	X			AFFX-r2-Hs18SrRNA-5_at	-1.18136	0.00513371	0.999964
GEMIN8	230758_at	-0.504963	2.02689e-14	1.10263e-11	X			AFFX-r2-Hs28SrRNA-5_at	-1.062	0.00514264	0.999964
ARSD	225286_at	-0.466945	5.3161e-14	2.84032e-11	X		STOML1	33736_at	-0.155477	0.00515459	0.999964	15
DDX3X	212515_s_at	-0.589769	1.0543e-13	5.53415e-11	X		YBX1	208628_s_at	0.262387	0.00518542	0.999964	1
ARSD	230131_x_at	-0.45585	1.80039e-13	9.28753e-11	X			AFFX-HUMRGE/M10098_5_at	-1.14077	0.00521828	0.999964
XIST	243712_at	-0.445987	3.03185e-13	1.53751e-10	X		PTBP1	211270_x_at	-0.19543	0.00542741	0.999964	19
TMSB4Y	206769_at	0.300275	3.52059e-13	1.7556e-10	Y		ANKLE2	213962_s_at	-0.157147	0.00561633	0.999964	12
ARSD	225280_x_at	-0.473735	5.90887e-13	2.89825e-10	X		ZNF500	213641_at	0.16221	0.00576397	0.999964	16
EIF1AX	201018_at	-0.478023	3.66515e-12	1.76873e-09	X		ITGAM	205785_at	-0.18022	0.00577858	0.999964	16
EIF2S3	224936_at	-0.299827	7.29047e-12	3.46239e-09	X		EXT2	202012_s_at	-0.239679	0.0057959	0.999964	11
ARSD	223695_s_at	-0.536211	9.80834e-12	4.5854e-09	X		KIF5B	201991_s_at	0.256504	0.00579795	0.999964	10
	204060_s_at	0.4399	1.59773e-11	7.35449e-09				AFFX-HUMRGE/M10098_M_at	-1.14043	0.00589143	0.999964
EIF1AX	201016_at	-0.504517	1.79417e-11	8.13356e-09	X		PHF20L1	222133_s_at	0.133589	0.0061859	0.999964	8
EIF1AX	201017_at	-0.455351	2.79304e-11	1.24728e-08	X		DRICH1	221108_at	-0.163298	0.00623696	0.999964	22
CD99	201028_s_at	0.482096	3.87826e-11	1.70644e-08	X		RPH3AL	221614_s_at	-0.171398	0.00631468	0.999964	17
EIF1AX	201019_s_at	-0.472951	4.24799e-11	1.84202e-08	X		APCS	206350_at	-0.142879	0.00633673	0.999964	1
ARSD	223696_at	-0.473252	1.07386e-10	4.58997e-08	X		ASAH1	213702_x_at	0.246465	0.00643746	0.999964	8
TRAPPC2	219351_at	-0.398298	3.39478e-10	1.43059e-07	X		VASH1	203940_s_at	-0.175461	0.00647033	0.999964	14
KDM6A	203990_s_at	-0.52757	3.99453e-10	1.65995e-07	X		FAM162A	221533_at	-0.158955	0.0066465	0.999964	3
	229352_at	0.522053	1.91431e-09	7.84607e-07			GUCY1B1	203817_at	0.165225	0.00678447	0.999964	4
JPX	1554447_at	-0.591303	3.1615e-09	1.27827e-06	X		FSD1	219170_at	-0.142357	0.00689986	0.999964	19
	230413_s_at	-0.504899	5.03415e-09	2.00829e-06			NUTF2	202397_at	-0.204365	0.0069792	0.999964	16
OFD1	203569_s_at	-0.301304	7.30795e-09	2.87703e-06	X		ZNF277	215887_at	-0.204393	0.00704116	0.999964	7
	224710_at	0.255052	8.56128e-09	3.32667e-06			SLC1A1	213664_at	0.39403	0.007113	0.999964	9
FLJ32255	235291_s_at	-0.443124	1.30794e-08	5.01712e-06	5		ARG2	203945_at	-0.220861	0.0071853	0.999964	14
USP9X	201099_at	-0.257349	1.66464e-08	6.30458e-06	X		FBXO46	205310_at	-0.180764	0.00734957	0.999964	19
NLRP2	221690_s_at	-0.81262	2.51339e-08	9.40008e-06	19		PLAGL2	202924_s_at	-0.174671	0.00752263	0.999964	20
CA5B	207129_at	-0.256788	4.75568e-08	1.75667e-05	X		TFG	217839_at	0.197348	0.0075706	0.999964	3
	1555630_a_at	0.308088	6.57182e-08	2.39791e-05				213003_s_at	-0.194463	0.00760898	0.999964
DDX3X	212514_x_at	-0.449614	1.34273e-07	4.84028e-05	X		MPPE1	209858_x_at	-0.144476	0.00763951	0.999964	18
STS	203770_s_at	-0.274229	1.61731e-07	5.76069e-05	X		PIM1	209193_at	-0.161305	0.00797027	0.999964	6
CA5B	214082_at	-0.255193	1.75055e-07	6.16195e-05	X			202168_at	0.24316	0.00804966	0.999964
SYAP1	225154_at	-0.29663	2.51276e-07	8.74205e-05	X		TLE1	203220_s_at	-0.13438	0.00843618	0.999964	9
USP9X	201100_s_at	-0.179566	2.62693e-07	9.03423e-05	X		NCLN	222206_s_at	-0.15169	0.00852077	0.999964	19
CRISP2	210262_at	0.642282	2.74909e-07	9.34689e-05	6		SEMA4C	219039_at	-0.129035	0.00855528	0.999964	2
CA5BP1	239106_at	-0.505435	6.11526e-07	0.000205583	X		FBXL2	214436_at	0.177431	0.00856504	0.999964	3
ARSD	206831_s_at	-0.430951	1.13002e-06	0.000375447	X		POLD4	202996_at	0.155842	0.00869868	0.999964	11
CD99P1	232172_at	0.166825	1.1419e-06	0.000375447	X		TCF7L2	216037_x_at	0.205776	0.00875476	0.999964	10
MAOA	212741_at	0.238012	1.71555e-06	0.000557928	X		ETV5	203349_s_at	-0.13867	0.00879742	0.999964	3
	240286_at	-0.413616	2.09701e-06	0.00067465			OXA1L	208717_at	0.15289	0.00895096	0.999964	14
ARSD	232423_at	-0.488696	3.11928e-06	0.00099286	X		PEX6	320_at	-0.307872	0.00895518	0.999964	6
PRUNE2	1552455_at	-0.615184	4.50135e-06	0.00141769	9		SORL1	212560_at	0.376733	0.00896787	0.999964	11
EIF2S3	224935_at	-0.281783	5.80532e-06	0.00180932	X		ATP6V0A1	212383_at	-0.127419	0.00903634	0.999964	17
LOC339803	227941_at	0.317651	6.09919e-06	0.00188132	2		SDHD	202026_at	0.289468	0.00905413	0.999964	11
SYT8	232802_at	0.26712	1.47786e-05	0.004512	11		TRMO	47530_at	-0.123309	0.00906929	0.999964	9
AP1S2	228415_at	-0.250764	1.56704e-05	0.00473593	X			222010_at	-0.218435	0.00907418	0.999964
PIEZO2	222908_at	-0.328959	2.09608e-05	0.00627147	18		FABP5	202345_s_at	0.500823	0.00908327	0.999964	8
POLE4	225844_at	0.237441	2.53208e-05	0.0074668	2		HSPA4	208814_at	-0.225253	0.00909493	0.999964	5
CLTRN	223784_at	-0.28643	2.5455e-05	0.0074668	X		BATF3	220358_at	-0.180007	0.00921493	0.999964	1
POLE4	1553587_a_at	0.288227	2.63154e-05	0.00764425	2		TSPAN8	203824_at	0.452294	0.00927799	0.999964	12
UBE2F	225791_at	0.14234	2.84299e-05	0.00817906	2		UBN1	207253_s_at	-0.199782	0.00931852	0.999964	16
OAZ3	222075_s_at	0.176033	3.20193e-05	0.00912397	1		AARS	201000_at	-0.118158	0.00937659	0.999964	16
GAPDH	AFFX-HUMGAPDH/M33197_3_at	0.16224	3.719e-05	0.0104974	12		GNAS	217673_x_at	0.172058	0.00941944	0.999964	20
	236116_at	-0.257583	3.90628e-05	0.010923			PSEN2	211373_s_at	-0.157134	0.00946278	0.999964	1
FUNDC1	235346_at	-0.231584	4.00955e-05	0.0111079	X		MAPK10	214376_at	-0.15706	0.00968884	0.999964	4
KALRN	206078_at	-0.214475	4.36756e-05	0.0119888	3		OSBPL1A	208158_s_at	0.183571	0.00977561	0.999964	18
ANPEP	202888_s_at	0.3991	4.65952e-05	0.0126739	15			220862_s_at	-0.142403	0.00978387	0.999964
GUK1	200075_s_at	0.216507	5.15982e-05	0.0139083	1		MTAP	211364_at	-0.128646	0.00990756	0.999964	9
CA8	220234_at	0.234203	5.6614e-05	0.015124	8		PPIL2	214986_x_at	-0.133704	0.0101213	0.999964	22
OFD1	241751_at	-0.526015	5.91711e-05	0.0156672	X		GNRHR	216341_s_at	-0.152197	0.0101969	0.999964	4
SGK1	201739_at	0.302087	6.80128e-05	0.0178504	6		WIPI1	203827_at	0.37685	0.010258	0.999964	17
FKBP5	224840_at	0.368937	6.9765e-05	0.018151	6		SEPHS1	208941_s_at	0.164057	0.0103467	0.999964	10
RNASE1	201785_at	0.505241	7.34167e-05	0.0189364	14		SGSM3	203014_x_at	-0.144328	0.0104106	0.999964	22
CWH43	220724_at	-0.528594	7.54025e-05	0.0191408	4		EMC1	212396_s_at	-0.165407	0.0104234	0.999964	1
DUSP23	223402_at	0.189107	7.54883e-05	0.0191408	1		ARF3	200734_s_at	-0.191278	0.0104628	0.999964	12
	224997_x_at	-0.766005	8.06e-05	0.0202651			EEF1D	214395_x_at	-0.680568	0.0105311	0.999964	8
SERPINB7	206421_s_at	-0.605313	8.13077e-05	0.0202727	18		ARSD	206831_s_at	-0.198506	0.0106383	0.999964	X
FABP5	202345_s_at	0.396589	8.34937e-05	0.0206457	8		CDC25B	201853_s_at	-0.153509	0.0107355	0.999964	20
CRYM	205489_at	0.225082	8.72615e-05	0.0214005	16			64474_g_at	-0.13813	0.0108295	0.999964
CWH43	220723_s_at	-0.477247	9.94862e-05	0.0242002	4			200997_at	-0.152881	0.0110818	0.999964
SERPINB3	209719_x_at	0.585479	0.000102455	0.0247214	18		LGALS3	208949_s_at	0.171125	0.0113383	0.999964	14
MMEL1	1552930_at	0.178574	0.000104096	0.0249164	1			208778_s_at	0.225173	0.0114729	0.999964
SMIM37	228614_at	0.221789	0.000114944	0.0272946	2		SLC25A6	212085_at	0.254632	0.0114788	0.999964	X
DST	212254_s_at	-0.234127	0.00012802	0.0301602	6		SEC63	201914_s_at	0.243295	0.0115443	0.999964	6
LOC102606465	232589_at	-0.257143	0.000129497	0.03027	1		GPR27	221306_at	-0.181652	0.0116292	0.999964	3
DEPTOR	218858_at	0.325917	0.00013433	0.0311563	8		NSFL1C	220248_x_at	-0.156922	0.0117664	0.999964	20
GAPDH	AFFX-HUMGAPDH/M33197_M_at	0.206214	0.00015947	0.0367026	12			217051_s_at	-0.144987	0.0118885	0.999964
ASMTL	36553_at	0.242975	0.000161952	0.0369893	X		FGF5	210311_at	-0.167049	0.011925	0.999964	4
	236123_at	-0.222334	0.000167968	0.0380727			CPVL	208146_s_at	0.220506	0.0119772	0.999964	7
SLC25A6	212826_s_at	0.17192	0.000171167	0.0385062	X		GALNT12	218885_s_at	0.359388	0.0120939	0.999964	9
KYNU	217388_s_at	0.469228	0.000206998	0.0459182	2		PCYT2	209577_at	-0.211236	0.0122166	0.999964	17
GAPDH	213453_x_at	0.176921	0.000207184	0.0459182	12		HMGA2	208025_s_at	-0.136539	0.012321	0.999964	12
FBN1	202766_s_at	-0.212929	0.000215338	0.0473586	15		PRKCQ	210038_at	-0.174138	0.0123734	0.999964	10
ITGA9	227297_at	-0.237652	0.000216849	0.0473586	3		HIF1AN	218525_s_at	-0.129053	0.012496	0.999964	10
	214456_x_at	0.632365	0.00022185	0.0480996			COL1A2	202403_s_at	0.149346	0.0126424	0.999964	7
TUSC1	227388_at	0.159873	0.000232061	0.0497747	9			AFFX-M27830_M_at	-0.345419	0.0128057	0.999964
SERPINB3	209720_s_at	0.58674	0.000232903	0.0497747	18		CFLAR	214486_x_at	-0.247919	0.0128405	0.999964	2
	210413_x_at	0.470916	0.000238757	0.0506638			FGFR1	210973_s_at	-0.101362	0.012849	0.999964	8
PDZK1IP1	1553589_a_at	0.354261	0.000249702	0.0526132	1		CEP164	204251_s_at	-0.171497	0.0129225	0.999964	11
CCND2	200953_s_at	-0.296848	0.000252101	0.0527473	12		TMEM186	204676_at	-0.133231	0.0129609	0.999964	16
CTNNBIP1	203081_at	0.139218	0.000257672	0.0535384	1		NSD1	219084_at	-0.131563	0.0129652	0.999964	5
LINC00589	232718_at	-0.155321	0.000259505	0.0535475	8		DLGAP1	210750_s_at	-0.106656	0.012992	0.999964	18
TCP11	220378_at	0.246222	0.000261818	0.0536548	6		SCLY	221575_at	-0.158292	0.0131153	0.999964	2
PRPSAP1	1556715_at	-0.218422	0.000272049	0.055372	17		CDC42	210232_at	-0.119224	0.0131854	0.999964	1
SQOR	217995_at	0.171025	0.00027508	0.0555874	15		KPNA1	202057_at	-0.161693	0.0133308	0.999964	3
TPD52L1	210372_s_at	0.225005	0.000276822	0.0555874	6		VNN3	220528_at	-0.274339	0.0134658	0.999964	6
PLCXD1	218951_s_at	0.149079	0.000314467	0.062634	X		TXNL4B	218794_s_at	-0.154613	0.013508	0.999964	16
PLK2	201939_at	0.38873	0.000316101	0.062634	5		NPM1	221691_x_at	0.300811	0.0135131	0.999964	5
ENO1	201231_s_at	0.141192	0.000321802	0.0633441	1			207096_at	-0.655842	0.01359	0.999964
LINC00930	1556768_at	-0.300937	0.000333214	0.0651053	15		SLC19A1	209777_s_at	-0.134413	0.0136419	0.999964	21
KDM5C	202383_at	-0.245939	0.000335101	0.0651053	X		WASHC5	201985_at	0.167701	0.0136651	0.999964	8
LOC102606465	228661_s_at	-0.350981	0.000347242	0.0670289	1		ALDOB	216600_x_at	-0.141748	0.0139041	0.999964	9
OOEP	238218_at	0.116925	0.000361315	0.0692984	6		MYCL	215491_at	-0.144178	0.0139621	0.999964	1
UQCC1	229672_at	-0.22236	0.00038739	0.0738262	20		IFIT2	217502_at	-0.220842	0.0141108	0.999964	10
GAPDH	217398_x_at	0.168195	0.000397382	0.075251	12			202010_s_at	-0.164449	0.0141171	0.999964
NHSL1	231034_s_at	-0.24995	0.000403638	0.0756153	6			AFFX-r2-Hs18SrRNA-M_x_at	-1.12374	0.0141654	0.999964
MSRB3	225782_at	-0.50254	0.000405655	0.0756153	12		PAK2	208875_s_at	-0.253582	0.0142101	0.999964	3
	215160_x_at	0.235769	0.000406887	0.0756153			GPR75	220481_at	-0.139723	0.0142949	0.999964	2
PDZK1IP1	219630_at	0.355228	0.000453476	0.0837531	1		HLCS	207833_s_at	-0.124506	0.0143802	0.999964	21
RPS12	213377_x_at	0.112531	0.000458984	0.0842251	6		ARRB1	218832_x_at	-0.137073	0.0144263	0.999964	11
MDN1	212693_at	-0.195354	0.000461662	0.0842251	6		PDE6B	210304_at	-0.102698	0.0144769	0.999964	4
LOC101928100	242873_at	0.266579	0.0004852	0.0879829	12		IFFO1	36030_at	-0.12851	0.0145117	0.999964	12
TLE1	228284_at	0.241509	0.00049654	0.0894968	9		ATP2B2	211586_s_at	0.172559	0.0145416	0.999964	3
MAOA	204388_s_at	0.16358	0.000518871	0.0929617	X		POLR1C	209317_at	-0.191719	0.0145479	0.999964	6
SLC40A1	223044_at	0.273672	0.000528116	0.094055	2		TNIP2	218335_x_at	-0.123296	0.0146102	0.999964	4
ZFX	207920_x_at	-0.188795	0.000553939	0.0980702	X		CCHCR1	209698_at	-0.156237	0.0146371	0.999964	6
							XBP1	200670_at	0.340243	0.0147834	0.999964	22
								213620_s_at	-0.299686	0.01513	0.999964
							ZNF384	220616_at	-0.131735	0.0153272	0.999964	12
							RGS3	220300_at	-0.155375	0.0154728	0.999964	9
							KCNJ14	220776_at	-0.13162	0.0154984	0.999964	19
							CST4	206994_at	-0.177389	0.0155875	0.999964	20
							GADD45A	203725_at	0.224486	0.0156642	0.999964	1
							SERPINB3	209719_x_at	0.384082	0.0156893	0.999964	18
							ACTA2	200974_at	-0.194044	0.0157527	0.999964	10
							MYCL	214058_at	-0.204841	0.0158284	0.999964	1
							PTPN6	206687_s_at	-0.192673	0.0159129	0.999964	12
							MECP2	202618_s_at	-0.134189	0.0160792	0.999964	X
							WWC1	213085_s_at	-0.204412	0.0163901	0.999964	5
							P2RY6	208373_s_at	-0.137562	0.0170108	0.999964	11
							ATP6V0E2	213587_s_at	-0.315044	0.0170195	0.999964	7
							PTGIS	210702_s_at	-0.111526	0.017039	0.999964	20
							AVPR2	208108_s_at	-0.100253	0.0170427	0.999964	X
							LTBP1	202728_s_at	-0.129577	0.0170683	0.999964	2
							ATRN	211852_s_at	0.122705	0.0170774	0.999964	20
							AIF1	207823_s_at	0.160445	0.0171509	0.999964	6
							GINS3	218719_s_at	0.128245	0.0172951	0.999964	16
							TUG1	222244_s_at	0.213448	0.0174739	0.999964	22
							GSAP	222150_s_at	0.236876	0.0176131	0.999964	7
								AFFX-r2-Hs28SrRNA-M_at	-0.922945	0.0177159	0.999964
								212414_s_at	-0.242027	0.0178475	0.999964
							CDR2L	213230_at	0.114912	0.0182211	0.999964	17
							AKT2	211453_s_at	-0.117509	0.0182551	0.999964	19
							BIN1	214439_x_at	-0.161005	0.0183111	0.999964	2
							TPT1	216520_s_at	0.263157	0.0183342	0.999964	13
							IRF7	208436_s_at	-0.422119	0.0183376	0.999964	11
							MT1F	213629_x_at	-0.251272	0.0183733	0.999964	16
							SETD3	212465_at	-0.144032	0.0184032	0.999964	14
							DUSP4	204014_at	-0.381623	0.0184037	0.999964	8
							TNIK	211828_s_at	0.163496	0.0184137	0.999964	3
							HDHD5	218592_s_at	-0.185866	0.0185027	0.999964	22
							KLF5	209211_at	0.290278	0.0185068	0.999964	13
							TBL3	209820_s_at	-0.205243	0.0185287	0.999964	16
							PHKA2	209439_s_at	-0.110605	0.0185818	0.999964	X
								217022_s_at	0.834337	0.0185836	0.999964
							PIM2	204269_at	-0.144626	0.0186011	0.999964	X
							MBP	210136_at	0.483044	0.0186981	0.999964	18
							ABCC4	203196_at	0.222102	0.018754	0.999964	13
							PDK2	213724_s_at	0.144012	0.018774	0.999964	17
							COX5B	213736_at	-0.508242	0.0187942	0.999964	2
							RPH3A	205230_at	-0.0895451	0.0188343	0.999964	12
							PYGL	202990_at	0.182122	0.0189165	0.999964	14
							MMP12	204580_at	-0.336889	0.0189998	0.999964	11
							MAN1C1	218918_at	0.278074	0.0190464	0.999964	1
							KLF5	209212_s_at	0.368787	0.0190542	0.999964	13
							CYP2C9	220017_x_at	0.17285	0.0191117	0.999964	10
							TBL1X	213401_s_at	-0.208515	0.019167	0.999964	X
							THG1L	219122_s_at	-0.0940681	0.0193658	0.999964	5
							ICAM1	202637_s_at	-0.204397	0.0195172	0.999964	19
							KANSL3	220950_s_at	-0.109902	0.0195698	0.999964	2
								206397_x_at	-0.141389	0.0196659	0.999964
							B4GALT1	201883_s_at	-0.404118	0.0197983	0.999964	9
							MECP2	202617_s_at	0.134301	0.0198267	0.999964	X
							IER2	202081_at	-0.465986	0.0198552	0.999964	19
							NDUFS7	211752_s_at	-0.22543	0.0199547	0.999964	19
								200937_s_at	0.282501	0.0199708	0.999964
							SCD	200832_s_at	0.249891	0.0201039	0.999964	10
							SNRPC	201342_at	0.114286	0.0202246	0.999964	6
							TRAPPC2	219351_at	-0.158266	0.0202404	0.999964	X
								217135_x_at	0.110865	0.0202466	0.999964
							AIMP2	209972_s_at	-0.207946	0.0203009	0.999964	7
							HNRNPH1	213619_at	0.350087	0.020376	0.999964	5
							DEF6	221293_s_at	-0.130139	0.0203827	0.999964	6
								215160_x_at	0.222754	0.020384	0.999964
							RCBTB2	204759_at	0.189445	0.0204677	0.999964	13
							MAN1C1	214180_at	0.194525	0.0206833	0.999964	1
							NABP2	218903_s_at	0.108073	0.0207223	0.999964	12
							RPLP2	200908_s_at	-0.589367	0.0207973	0.999964	11
							HMGN1	200943_at	0.297101	0.0208279	0.999964	21
							DNAJC11	215792_s_at	-0.121367	0.0208348	0.999964	1
							LGALS4	204272_at	-0.206457	0.0209128	0.999964	19
							ARHGEF40	58780_s_at	-0.106931	0.021106	0.999964	14
							RPL6	200034_s_at	0.210932	0.0211089	0.999964	12
								214546_s_at	-0.134878	0.0211786	0.999964
								202648_at	-0.571347	0.0213034	0.999964
							CFTR	217026_at	0.107913	0.0213345	0.999964	7
							TGIF2	216262_s_at	-0.123267	0.0214944	0.999964	20
							RTN4	214629_x_at	0.252357	0.0215884	0.999964	2
							FOXK2	203064_s_at	-0.134041	0.0216128	0.999964	17
							NOL7	202882_x_at	0.229407	0.0216974	0.999964	6
							CDSN	206192_at	-0.136312	0.0217658	0.999964	6
							DUSP22	218845_at	-0.178255	0.0218361	0.999964	6
							PGM3	210041_s_at	0.165344	0.0219421	0.999964	6
							LOC440434	214107_x_at	0.146758	0.0219974	0.999964	17
							BIN1	210202_s_at	-0.136147	0.0220687	0.999964	2
								217994_x_at	-0.162746	0.0221095	0.999964
							MID2	209733_at	-0.0973544	0.0222683	0.999964	X
							FAM114A2	218588_s_at	0.0946975	0.022495	0.999964	5
							UBE2L3	200676_s_at	-0.188465	0.0225029	0.999964	22
							RHD	210586_x_at	-0.128295	0.022571	0.999964	1
							ENO1	216554_s_at	-0.137232	0.0227123	0.999964	1
							TAF5L	213654_at	-0.080965	0.0229095	0.999964	1
							SYBU	218692_at	0.276835	0.0230404	0.999964	8
							RBBP7	201092_at	0.204933	0.0232565	0.999964	X
							RASL10A	206850_at	-0.155462	0.0233201	0.999964	22
								201545_s_at	-0.196577	0.0233329	0.999964
							NPFF	214184_at	-0.126957	0.0236921	0.999964	12
							TBC1D8B	219771_at	0.194004	0.023745	0.999964	X
							PLEKHA1	219024_at	0.204179	0.0238945	0.999964	10
								56197_at	-0.116278	0.0238963	0.999964
							AKAP1	210625_s_at	0.210301	0.023912	0.999964	17
							LIG3	204123_at	-0.144786	0.0240481	0.999964	17
							ALDH2	201425_at	0.200126	0.0240581	0.999964	12
							AKT3	212607_at	-0.140949	0.0241864	0.999964	1
							SF3B1	201071_x_at	0.276377	0.0242698	0.999964	2
							SCP2	211733_x_at	0.363374	0.0242929	0.999964	1
							EIF5A	201123_s_at	-0.580202	0.0243592	0.999964	17
							CCND2	200953_s_at	-0.223068	0.0245921	0.999964	12
							GOLGA8A	208798_x_at	0.366655	0.0246216	0.999964	15
							IGKC	215217_at	-0.116903	0.0246381	0.999964	2
							INTS5	53968_at	-0.201885	0.0249601	0.999964	11
							NPLOC4	217796_s_at	-0.13746	0.0251865	0.999964	17
							FAM174B	222085_at	-0.24722	0.0251916	0.999964	15
							NCAPH2	40640_at	-0.135875	0.0254494	0.999964	22
							FER	206412_at	0.0957612	0.0254815	0.999964	5
							RPL15	217266_at	0.167975	0.0254935	0.999964	3
							LINC00563	215738_at	-0.13785	0.0255481	0.999964	13
							FOLR1	211074_at	-0.605527	0.0255584	0.999964	11
							RNF126	205748_s_at	0.128633	0.0256158	0.999964	19
							ATP5PD	210149_s_at	0.221758	0.0260812	0.999964	17
							IDUA	205059_s_at	-0.126166	0.0261871	0.999964	4
							ZNF506	221626_at	-0.0994569	0.0261984	0.999964	19
							ZNF430	206829_x_at	0.15914	0.0262011	0.999964	19
							CDC25C	216914_at	-0.140755	0.0263488	0.999964	5
							ELAVL1	201727_s_at	0.176838	0.0263645	0.999964	19
							ARMCX2	203404_at	0.26742	0.0264641	0.999964	X
							ACSL6	216409_at	-0.133977	0.0265246	0.999964	5
							SOCS1	209999_x_at	-0.1433	0.0266374	0.999964	16
							CD164	208405_s_at	0.317812	0.0266428	0.999964	6
							SNUPN	207438_s_at	-0.153117	0.0266789	0.999964	15
							SH3BP5	201810_s_at	0.194853	0.0268622	0.999964	3
							CAB39L	221003_s_at	-0.159202	0.0269455	0.999964	13
							GTPBP6	203314_at	-0.182249	0.0270215	0.999964	X
							TMED1	203679_at	-0.120343	0.0270784	0.999964	19
								32032_at	-0.10104	0.0270871	0.999964
								221580_s_at	0.162566	0.0271482	0.999964
								215819_s_at	-0.164045	0.0274235	0.999964
							TRAPPC8	207305_s_at	0.315522	0.027452	0.999964	18
							AUTS2	212599_at	0.248232	0.0275111	0.999964	7
							ADNP2	203321_s_at	0.150329	0.0275345	0.999964	18
								213550_s_at	-0.40284	0.0276305	0.999964
							ACKR2	206887_at	0.141038	0.0276867	0.999964	3
							HSP90B1	216450_x_at	-0.234524	0.0277283	0.999964	12
								64064_at	-0.132008	0.0277705	0.999964
							GALNT11	219013_at	-0.195351	0.027868	0.999964	7
							MYOM2	205826_at	-0.173233	0.0279036	0.999964	8
							CARHSP1	218384_at	-0.171982	0.0280529	0.999964	16
							DLG3	212729_at	-0.152101	0.0281447	0.999964	X
							ALDH1A3	203180_at	0.337287	0.0284722	0.999964	15
							CASP9	210775_x_at	-0.139113	0.0284807	0.999964	1
							ACYP2	206833_s_at	0.202132	0.0286186	0.999964	2
							STC1	204596_s_at	-0.124759	0.0287944	0.999964	8
							UTY	210322_x_at	0.118435	0.028897	0.999964	Y
							SLCO3A1	210542_s_at	-0.122627	0.0288971	0.999964	15
							CELA3A	210080_x_at	-0.0999986	0.0289473	0.999964	1
							H2AFX	205436_s_at	-0.218758	0.0290352	0.999964	11
							UXS1	219675_s_at	0.178128	0.0293282	0.999964	2
							ARHGAP45	212873_at	-0.188485	0.0293625	0.999964	19
							VCL	200931_s_at	0.191646	0.0296193	0.999964	10
							UBE2D4	58900_at	-0.117722	0.0298976	0.999964	7
							JADE2	212660_at	-0.156374	0.0299	0.999964	5
							GPR35	210264_at	-0.14509	0.0299105	0.999964	2
							CGGBP1	214050_at	-0.115284	0.0300879	0.999964	3
							CDKN1A	202284_s_at	-0.153567	0.0301375	0.999964	6
							PYCR3	218944_at	-0.163279	0.0301776	0.999964	8
							C4BPA	205654_at	-0.177871	0.0301969	0.999964	1
							ENPP4	204160_s_at	0.327344	0.0302455	0.999964	6
							ART1	207919_at	-0.113559	0.0302609	0.999964	11
							ATP5S	206992_s_at	0.124252	0.0302617	0.999964	14
							CPSF4	206688_s_at	-0.103111	0.0304805	0.999964	7
							FAM160B2	218337_at	-0.1603	0.0305236	0.999964	8
							NACA	208635_x_at	0.200437	0.0305782	0.999964	12
							CDK1	203214_x_at	0.148294	0.0307768	0.999964	10
							DUS2	47105_at	-0.0760176	0.0310204	0.999964	16
							TAF6L	222053_at	-0.123122	0.0316148	0.999964	11
							STOM	201061_s_at	-0.250914	0.0316264	0.999964	9
							MUC8	216671_x_at	-0.129361	0.0316968	0.999964	12
							PRRC2C	214052_x_at	-0.25933	0.0317696	0.999964	1
							TRAPPC9	56829_at	-0.127791	0.0318153	0.999964	8
							CDYL	203098_at	-0.12298	0.0320173	0.999964	6
								58916_at	-0.237807	0.0321652	0.999964
							OXLD1	50374_at	-0.136249	0.0323112	0.999964	17
							PPP1R2C	207377_at	0.132476	0.0323635	0.999964	X
							BTNL2	221457_s_at	0.15127	0.032423	0.999964	6
							ARPC2	208679_s_at	0.267575	0.0324646	0.999964	2
								207255_at	-0.133441	0.0325728	0.999964
							SNAPC4	205658_s_at	-0.19294	0.0325828	0.999964	9
							TRADD	1729_at	-0.104252	0.0327032	0.999964	16
								221419_s_at	-0.326294	0.0327943	0.999964
							EXOSC2	214507_s_at	-0.106319	0.0328682	0.999964	9
							MAP2K4	203266_s_at	0.182311	0.0329406	0.999964	17
							NOL7	210097_s_at	0.200396	0.0330101	0.999964	6
							KRT35	216921_s_at	-0.117102	0.0331272	0.999964	17
							ZNF142	204474_at	-0.0981884	0.0331278	0.999964	2
							H6PD	221892_at	-0.168722	0.033211	0.999964	1
							SH2D4A	219749_at	-0.11961	0.0333113	0.999964	8
							PANX1	204715_at	-0.130859	0.0333149	0.999964	11
							IGLJ3	216853_x_at	0.148298	0.0333272	0.999964	22
							DDX17	208719_s_at	0.412829	0.0333836	0.999964	22
								206848_at	0.130993	0.0334285	0.999964
								213551_x_at	-0.129129	0.0334348	0.999964
							MMP2	201069_at	-0.0992666	0.0335318	0.999964	16
							PARP4	202239_at	0.237066	0.0335474	0.999964	13
							TEDC2	219556_at	-0.122218	0.0337743	0.999964	16
							SCN8A	207049_at	-0.132723	0.033925	0.999964	12
							RPRD2	212553_at	0.142371	0.0339779	0.999964	1
							LLGL2	203713_s_at	-0.164603	0.0340394	0.999964	17
							PDIA4	208658_at	-0.218011	0.0341453	0.999964	7
							SDC2	212154_at	0.132262	0.0341757	0.999964	8
							DLAT	213149_at	0.134513	0.0342328	0.999964	11
								202189_x_at	-0.151874	0.0343275	0.999964
							ALDH6A1	221588_x_at	0.177321	0.0343944	0.999964	14
							TRAF5	204352_at	-0.137227	0.0344056	0.999964	1
							RRP12	216360_x_at	-0.114555	0.0344675	0.999964	10
							PPP4C	208932_at	-0.154733	0.0344818	0.999964	16
								200858_s_at	0.226369	0.0345026	0.999964
							PAPSS1	209043_at	0.339552	0.0345566	0.999964	4
							LMAN2L	221274_s_at	-0.100908	0.0347274	0.999964	2
							CCNG1	208796_s_at	0.302793	0.0350847	0.999964	5
							LYRM4	218561_s_at	-0.160079	0.0352099	0.999964	6
							SSBP2	203787_at	0.206846	0.0352776	0.999964	5
							PDXK	218018_at	-0.194986	0.0355991	0.999964	21
							CTBP1	213980_s_at	-0.212472	0.0356434	0.999964	4
								217014_s_at	0.19685	0.0357514	0.999964
							BCORL1	219444_at	-0.108682	0.0359104	0.999964	X
							SOCS1	210001_s_at	-0.236856	0.0361265	0.999964	16
							MT1H	206461_x_at	-0.218751	0.0362559	0.999964	16
							PRPH	213847_at	-0.117764	0.0364207	0.999964	12
								208407_s_at	0.231328	0.0364593	0.999964
							MED18	221650_s_at	-0.117637	0.0364942	0.999964	1
							OAT	201599_at	0.372656	0.0365792	0.999964	10
							MFSD12	220178_at	-0.160148	0.036659	0.999964	19
							DPYSL4	205492_s_at	-0.109718	0.0369349	0.999964	10
							TMEM254	218174_s_at	0.177496	0.0370288	0.999964	10
							DLC1	210762_s_at	-0.10654	0.037132	0.999964	8
							2018-09-10	212698_s_at	0.352105	0.0372576	0.999964	2
							MORC2	203956_at	-0.169246	0.037492	0.999964	22
							TRAF1	205599_at	-0.125233	0.037761	0.999964	9
							GM2A	35820_at	-0.190693	0.0377881	0.999964	5
							SNAPC4	215926_x_at	-0.144945	0.0378316	0.999964	9
							RRN3P1	215211_at	-0.112997	0.0379031	0.999964	16
							SLC15A2	205316_at	0.265413	0.0379523	0.999964	3
							CYP1B1	202436_s_at	0.969082	0.0380009	0.999964	2
							LRP6	205606_at	0.11774	0.0380257	0.999964	12
							USP46	219943_s_at	-0.104125	0.0380647	0.999964	4
							LYPD1	212909_at	0.127959	0.0380739	0.999964	2
							KBTBD2	212447_at	-0.101932	0.0381216	0.999964	7
								220857_at	-0.114797	0.0381392	0.999964
							TRMT12	219299_at	-0.112293	0.0381521	0.999964	8
							ANKMY1	220280_s_at	-0.258548	0.0382158	0.999964	2
							NKTR	202380_s_at	0.149834	0.0382335	0.999964	3
							BCS1L	207618_s_at	-0.0856072	0.0383251	0.999964	2
								219489_s_at	-0.300031	0.0384947	0.999964
							BNIP1	204930_s_at	-0.117227	0.0386004	0.999964	5
							ZC3H14	213064_at	0.223689	0.038785	0.999964	14
							GM2A	212737_at	-0.216636	0.0389676	0.999964	5
								201103_x_at	0.203607	0.0390421	0.999964
							PABPC3	208113_x_at	0.228824	0.0392047	0.999964	13
							GRK2	201402_at	-0.116016	0.039211	0.999964	11
							ATG13	209021_x_at	0.084883	0.0393122	0.999964	11
							ALDH3A1	205623_at	0.476678	0.039323	0.999964	17
							N4BP1	221867_at	-0.189682	0.0396594	0.999964	16
								215906_at	-0.122863	0.0396861	0.999964
							HIGD1A	221896_s_at	0.193212	0.0397417	0.999964	3
							SERINC1	208671_at	0.375039	0.0398812	0.999964	6
								215823_x_at	0.247481	0.039997	0.999964
							RPL14	219138_at	-0.31927	0.0400008	0.999964	3
							SAFB	201748_s_at	-0.126764	0.0402783	0.999964	19
							FGF9	206404_at	-0.101591	0.0403183	0.999964	13
							ZNF212	203985_at	-0.109884	0.0405162	0.999964	7
							CDC34	212540_at	-0.158865	0.0405553	0.999964	19
							CD84	205988_at	-0.136354	0.0407297	0.999964	1
							SLC25A3	200030_s_at	0.173978	0.0408684	0.999964	12
							NUCKS1	222027_at	-0.309825	0.0410484	0.999964	1
								216530_at	-0.103689	0.0411168	0.999964
							TOX3	215108_x_at	0.245736	0.0411347	0.999964	16
							KIAA0319L	217929_s_at	0.124744	0.0411514	0.999964	1
							H2AFX	212525_s_at	0.167756	0.0411852	0.999964	11
							HMGXB4	212597_s_at	0.160396	0.0412114	0.999964	22
							ZNF821	205494_at	-0.0965183	0.0413402	0.999964	16
							IRF4	204562_at	-0.120795	0.0415971	0.999964	6
							MPC1	218024_at	0.156564	0.0417123	0.999964	6
							PGP	218410_s_at	-0.153806	0.0417249	0.999964	16
							TCEA1	216241_s_at	0.232288	0.0418274	0.999964	8
							PML	209640_at	-0.178857	0.0418726	0.999964	15
							HBE1	217683_at	0.12171	0.041885	0.999964	11
							PTGDR2	206361_at	-0.128225	0.0419694	0.999964	11
							DDIT4	202887_s_at	0.265319	0.0420762	0.999964	10
							POLR2K	202634_at	0.201564	0.042169	0.999964	8
							CEP250	209495_at	-0.0967889	0.0422516	0.999964	20
							CTNNA1	200765_x_at	0.18454	0.0422536	0.999964	5
								216152_at	-0.127311	0.0423465	0.999964
							PEX16	221604_s_at	-0.130716	0.0423671	0.999964	11
							RBM10	217221_x_at	-0.185552	0.0424028	0.999964	X
							SRP72	208803_s_at	0.141589	0.0425653	0.999964	4
							EGFR	201983_s_at	0.354151	0.0425933	0.999964	7
							B3GNTL1	213589_s_at	-0.213705	0.0426409	0.999964	17
							CERS4	218922_s_at	-0.272924	0.0426629	0.999964	19
							RBM47	218035_s_at	0.200322	0.0427137	0.999964	4
							TRAK1	202080_s_at	0.163921	0.0427268	0.999964	3
							PSMB4	202243_s_at	-0.227732	0.0428188	0.999964	1
							TCF4	212385_at	0.11584	0.0428664	0.999964	18
							LIMCH1	212327_at	0.233678	0.0431416	0.999964	4
							PEX6	204545_at	-0.323443	0.0431893	0.999964	6
								212401_s_at	-0.151113	0.043241	0.999964
							SLF2	203482_at	-0.128804	0.0432599	0.999964	10
							CALML3	210020_x_at	-0.312481	0.0433782	0.999964	10
							TOMM22	217960_s_at	-0.134456	0.0434484	0.999964	22
							GSTA4	202967_at	0.26932	0.043565	0.999964	6
								49679_s_at	-0.0919126	0.0435736	0.999964
							GMEB2	222251_s_at	-0.131595	0.0436448	0.999964	20
							SF3B1	211185_s_at	0.199587	0.0436497	0.999964	2
							VPS45	207967_at	-0.143756	0.0436506	0.999964	1
							LINC00667	215283_at	-0.101746	0.0437012	0.999964	18
							TSR3	213104_at	-0.149262	0.043722	0.999964	16
							CAMK1G	215161_at	0.113246	0.0437351	0.999964	1
							DLG3	212728_at	-0.104118	0.0438119	0.999964	X
							EIF5A	201122_x_at	-0.199084	0.0438186	0.999964	17
							HFE	211327_x_at	-0.12435	0.0438267	0.999964	6
								214463_x_at	-0.185832	0.0438389	0.999964
							ACVR2B	220028_at	-0.117953	0.0438837	0.999964	3
								AFFX-r2-Hs28SrRNA-3_at	-0.922769	0.0438844	0.999964
							WFDC1	219478_at	0.118733	0.0439015	0.999964	16
							IARS	204744_s_at	0.193006	0.0440417	0.999964	9
							ARPC4	217817_at	-0.163627	0.0440925	0.999964	3
							ACAP1	205213_at	-0.149095	0.0444278	0.999964	17
							COQ8A	218168_s_at	-0.154251	0.0444652	0.999964	1
							SRSF11	200686_s_at	0.1604	0.0445395	0.999964	1
							EIF1AX	201018_at	-0.274695	0.0447177	0.999964	X
							TECPR2	204307_at	-0.0991277	0.0447182	0.999964	14
							RAB29	218699_at	-0.155593	0.044727	0.999964	1
							PPIEL	222054_at	-0.115143	0.04501	0.999964	1
							KLHL35	215748_at	-0.137445	0.045123	0.999964	11
							PPIE	210502_s_at	-0.162991	0.0451303	0.999964	1
							AGPAT3	219723_x_at	-0.107313	0.0451475	0.999964	21
								214428_x_at	-0.378921	0.0452132	0.999964
								212347_x_at	-0.107669	0.0453226	0.999964
							MT1G	204745_x_at	-0.191835	0.0454672	0.999964	16
							SUV39H1	218619_s_at	-0.103732	0.0454751	0.999964	X
							UBA1	200964_at	-0.166759	0.0456869	0.999964	X
							DYNC1LI2	213162_at	-0.12125	0.0457168	0.999964	16
							SLC12A3	208354_s_at	-0.116009	0.0457358	0.999964	16
							SCUBE2	219197_s_at	-0.117025	0.0457534	0.999964	11
							SOBP	218974_at	-0.217414	0.0458239	0.999964	6
							SOD3	205236_x_at	0.13931	0.0460134	0.999964	4
							TBC1D13	44696_at	-0.0926818	0.0461277	0.999964	9
							LGALS8	210731_s_at	0.136318	0.0461788	0.999964	1
							SLC24A1	206081_at	-0.151972	0.0462447	0.999964	15
								AFFX-M27830_5_at	-0.816672	0.0462716	0.999964
							TUBB	209026_x_at	0.126841	0.0463107	0.999964	6
							RAP1B	200833_s_at	0.197189	0.0463477	0.999964	12
							CNTFR	205723_at	-0.106294	0.0463563	0.999964	9
							DCTN1	211780_x_at	-0.118347	0.0463887	0.999964	2
							C15orf39	204495_s_at	-0.134943	0.0464643	0.999964	15
							HEATR1	218595_s_at	-0.177078	0.0464848	0.999964	1
							ALDH1A1	212224_at	0.420369	0.0465417	0.999964	9
							CLCN4	205149_s_at	-0.100769	0.0466847	0.999964	X
								217029_at	-0.138361	0.0467379	0.999964
							TSPAN14	221002_s_at	-0.141164	0.0467686	0.999964	10
								62212_at	-0.116128	0.0469522	0.999964
							HMGCR	202540_s_at	-0.178321	0.0469907	0.999964	5
								215534_at	-0.109123	0.0470735	0.999964
							C2orf42	219128_at	-0.124956	0.0471034	0.999964	2
							METTL9	217868_s_at	0.146356	0.0471425	0.999964	16
							BIN1	202931_x_at	-0.113157	0.0471646	0.999964	2
							CYLD	221905_at	0.131642	0.0472026	0.999964	16
							GNAS	200780_x_at	0.237039	0.0472489	0.999964	20
							TRANK1	213261_at	-0.176738	0.0473112	0.999964	3
							RPL10A	200036_s_at	0.228056	0.04733	0.999964	6
							ZSCAN32	218937_at	0.114311	0.0473305	0.999964	16
							RUNX2	221282_x_at	-0.113476	0.0474845	0.999964	6
							EPPK1	208156_x_at	-0.169035	0.0476243	0.999964	8
							LRRC14	203495_at	-0.111651	0.0477103	0.999964	8
							TFE3	212457_at	-0.140493	0.0477241	0.999964	X
							SPDEF	220192_x_at	0.33766	0.0478295	0.999964	6
							JMJD6	212723_at	-0.146811	0.0478338	0.999964	17
							CDC42SE1	218157_x_at	-0.21057	0.0479548	0.999964	1
							GNAZ	204993_at	-0.111975	0.0479755	0.999964	22
								211634_x_at	-0.100465	0.0479905	0.999964
							THBD	203888_at	0.0889153	0.0481944	0.999964	20
							CSNK2A1	212073_at	0.160842	0.0482939	0.999964	20
							STATH	206835_at	0.71056	0.0485148	0.999964	4
							RPL38	202028_s_at	-0.475744	0.0485413	0.999964	17
							RGS12	209637_s_at	-0.0919098	0.0486043	0.999964	4
							PCDH1	215277_at	0.182168	0.0486051	0.999964	5
							ANK3	209442_x_at	0.200202	0.0486197	0.999964	10
							FRY	204072_s_at	0.22648	0.0486908	0.999964	13
							METAP2	209861_s_at	0.273185	0.0489733	0.999964	12
							SRRD	213608_s_at	-0.110176	0.0490811	0.999964	22
							BANP	219966_x_at	-0.110771	0.0491526	0.999964	16
							RER1	213296_at	-0.160575	0.0495258	0.999964	1
							CYP3A4	205999_x_at	0.12903	0.0496611	0.999964	7
							DMPK	37996_s_at	-0.0968881	0.0497565	0.999964	19
							IPO9	217885_at	0.117374	0.0498976	0.999964	1
							GALR3	33579_i_at	-0.103654	0.0499199	0.999964	22
							KIAA0355	203288_at	-0.0930332	0.049927	0.999964	19
							GATAD1	213018_at	0.199499	0.0499531	0.999964	7

## Sheet: S4_probe_smk-sex interaction
Probe association for sex-by-smoking interaction
LogFC > 0 indicates a positive interaction and logFC < 0 indicates a negative interaction in male current smokers.
Discovery set (FDR < 0.1)							Replication set (P < 0.05)
Gene	Probe	logFC	P-value	FDR	Chromosome		Gene	Probe	logFC	P-value	FDR	Chromosome
PRRC2A	212081_x_at	-0.892911	1.4475e-07	0.00218968	6		MMP12	204580_at	1.24052	1.27459e-05	0.193647	11
RALGDS	209050_s_at	-0.614782	1.46369e-07	0.00218968	9		LAMB2	216264_s_at	-0.859712	2.44034e-05	0.193647	3
SIX5	229009_at	-0.727466	5.5017e-07	0.0048437	19			209360_s_at	-0.600102	4.28379e-05	0.193647
PRRC2A	208132_x_at	-0.766079	6.47554e-07	0.0048437	6		TBC1D22A	33778_at	-0.507327	6.16169e-05	0.193647	22
FANCD2	242560_at	0.571745	1.5973e-06	0.00657373	3		IL19	220745_at	0.664338	6.97666e-05	0.193647	1
MAP3K1	225927_at	0.549798	1.66952e-06	0.00657373	5		PEA15	200787_s_at	0.578286	8.73675e-05	0.193647	1
YIPF2	221939_at	-0.526399	1.70852e-06	0.00657373	19		CARS	212971_at	-0.855016	9.33886e-05	0.193647	11
WNT9A	230643_at	-0.708361	1.75768e-06	0.00657373	1		TP53AIP1	220403_s_at	-0.839184	0.000100589	0.193647	11
	231169_at	-0.990721	2.36067e-06	0.00784793			NAMPT	217738_at	1.21361	0.000109316	0.193647	7
	202856_s_at	-1.41435	2.73604e-06	0.00818622			LARS	217810_x_at	-0.7493	0.000140101	0.218602	5
DNAI2	221668_s_at	-0.89114	3.78951e-06	0.00984006	17		C14orf93	219009_at	-0.390829	0.000173192	0.218602	14
CHD2	1554014_at	0.587563	4.11781e-06	0.00984006	15		AK1	202587_s_at	-1.09574	0.00017667	0.218602	9
ZBTB43	227991_x_at	0.435438	4.89067e-06	0.00984006	9		ACSF2	218844_at	-0.683079	0.000232492	0.218602	17
MTSS1	203036_s_at	-0.557981	4.98812e-06	0.00984006	8		BICDL1	215015_at	0.441313	0.000275877	0.218602	12
	227473_at	-0.687001	5.50105e-06	0.00984006			MAP2K5	204756_at	-0.467174	0.000289188	0.218602	15
	238690_at	-0.414111	5.50789e-06	0.00984006			ADGRG1	212070_at	-0.725132	0.000335729	0.218602	16
PDCL	204449_at	0.528128	5.59095e-06	0.00984006	9		IDH3B	201509_at	-0.382199	0.000345967	0.218602	20
MOV10	233917_s_at	-0.542452	6.47304e-06	0.0107596	1		LAMP1	201553_s_at	-0.716406	0.000351109	0.218602	13
CUL2	203079_s_at	0.54457	7.46454e-06	0.0115464	10		NFKBIB	214448_x_at	0.385641	0.00035348	0.218602	19
HFE	211330_s_at	0.632406	7.71821e-06	0.0115464	6		ADAM19	209765_at	0.574384	0.000355266	0.218602	5
	230921_s_at	-0.863448	8.8987e-06	0.0122549			STS	203768_s_at	0.447409	0.000376527	0.218602	X
CEPT1	219375_at	0.599481	9.01093e-06	0.0122549	1		POLR1E	218997_at	-0.579853	0.000378833	0.218602	9
	213872_at	-0.94497	9.70673e-06	0.0126272			NOS2	210037_s_at	1.01315	0.000384671	0.218602	17
CFL1	200021_at	-0.45568	1.21412e-05	0.0146194	11		TMCO6	221096_s_at	-0.518586	0.000420491	0.218602	5
RALGDS	209051_s_at	-0.719655	1.26447e-05	0.0146194	9		SMARCD2	201827_at	-0.608395	0.000445149	0.218602	17
	241817_at	0.616056	1.2704e-05	0.0146194			VEGFA	211527_x_at	0.656781	0.000469597	0.218602	6
	227718_at	0.457113	1.35258e-05	0.0148654			PIP4K2B	201080_at	-0.403307	0.000479481	0.218602	17
ARHGEF17	203756_at	-0.408121	1.4573e-05	0.0148654	11		NISCH	201591_s_at	-0.5268	0.00048173	0.218602	3
PPP1R11	1566303_s_at	-0.810275	1.49628e-05	0.0148654	6			220856_x_at	-0.678958	0.000489922	0.218602
TOR1AIP2	214801_at	0.412443	1.55607e-05	0.0148654	1		KLHL22	49329_at	-0.435107	0.000494156	0.218602	22
FAM204A	234947_s_at	0.520117	1.68844e-05	0.0148654	10		RNF114	200868_s_at	0.629945	0.000525135	0.218602	20
DDAH1	229456_s_at	-0.750962	1.70163e-05	0.0148654	1		ABCC10	213485_s_at	-0.597332	0.000570663	0.218602	6
SLU7	231718_at	0.483094	1.76095e-05	0.0148654	5		MZF1	40569_at	-0.711318	0.000578173	0.218602	19
STMP1	224758_at	0.520392	1.78965e-05	0.0148654	7		TECR	208336_s_at	-0.648276	0.000584304	0.218602	19
ACER3	222689_at	0.709181	1.81376e-05	0.0148654	11		CTSW	214450_at	0.479645	0.000598279	0.218602	11
TFEB	221866_at	-0.483467	1.84392e-05	0.0148654	6		PTPRF	200635_s_at	-0.673821	0.000604584	0.218602	1
DGKZ	207556_s_at	-0.592378	1.87711e-05	0.0148654	11		DVL2	57532_at	-0.399768	0.000606132	0.218602	17
ATG10	223677_at	0.61163	1.91517e-05	0.0148654	5		AHNAK	211986_at	-0.601209	0.000630412	0.218602	11
NR2C1	210530_s_at	0.379561	1.93767e-05	0.0148654	12		TACC2	202289_s_at	-0.920706	0.000642659	0.218602	10
SLC38A9	235241_at	0.472194	2.01764e-05	0.0150919	5		SOCS1	209999_x_at	0.448631	0.00064343	0.218602	16
TRAF4	202871_at	-0.71287	2.14094e-05	0.0153672	17		SFXN3	217226_s_at	-0.721532	0.000647098	0.218602	10
HBS1L	209314_s_at	0.746449	2.15716e-05	0.0153672	6			37005_at	-0.8085	0.000701089	0.218602
RNF167	212047_s_at	-0.489184	2.30588e-05	0.0154765	17		PTPRF	200636_s_at	-0.60655	0.000704267	0.218602	1
ALDH6A1	221590_s_at	0.723942	2.34507e-05	0.0154765	14		ALCAM	201952_at	-0.498716	0.00071356	0.218602	3
EGFR	210984_x_at	-0.665198	2.38172e-05	0.0154765	7		KIF22	202183_s_at	-0.419134	0.000735206	0.218602	16
IZUMO4	215734_at	-0.466076	2.39641e-05	0.0154765	19		RAP1GDS1	217457_s_at	0.374491	0.000755544	0.218602	4
CDK16	208823_s_at	-0.367286	2.43114e-05	0.0154765	X		RPS9	214317_x_at	-0.502186	0.000765167	0.218602	19
ZNF766	227284_at	0.385589	2.63032e-05	0.0163957	19		LTBP3	219922_s_at	-0.940977	0.000783502	0.218602	11
PSIP1	210758_at	0.530631	2.70758e-05	0.0165328	9		TMEM30A	217743_s_at	0.903356	0.000784008	0.218602	6
FUZ	221187_s_at	-0.806028	2.88721e-05	0.0172771	19		MKNK2	218205_s_at	-0.864364	0.000788012	0.218602	19
SLC38A3	205972_at	-0.377025	3.04164e-05	0.0176016	3			212346_s_at	-0.501001	0.000803146	0.218602
PIAS4	212881_at	0.416709	3.05997e-05	0.0176016	19		ILKAP	221548_s_at	-0.540842	0.000816767	0.218602	2
NOC3L	218889_at	0.444091	3.16659e-05	0.0176016	10		ME3	204663_at	-0.611695	0.000823876	0.218602	11
PALB2	219530_at	0.369578	3.17675e-05	0.0176016	16		RDH11	217775_s_at	0.45362	0.000833624	0.218602	14
TPP2	203375_s_at	0.508223	3.35977e-05	0.0179977	13		ETFB	202942_at	-0.773577	0.00084056	0.218602	19
ABCG1	230913_at	0.688376	3.45695e-05	0.0179977	21		DSTYK	214663_at	-0.542487	0.000857097	0.218602	1
KLHDC10	210111_s_at	0.334464	3.49388e-05	0.0179977	7		FOXO3	204131_s_at	-0.57872	0.000863674	0.218602	6
FZR1	209416_s_at	-0.527639	3.66117e-05	0.0179977	19		NDUFB8	201227_s_at	-0.623782	0.000869187	0.218602	10
SHB	204657_s_at	-0.575808	3.66181e-05	0.0179977	9		SERPINB9	209723_at	1.10342	0.000871911	0.218602	6
PRR12	226716_at	-0.590626	3.6688e-05	0.0179977	19		SKIV2L	203727_at	-0.431384	0.000880606	0.218602	6
VPS33B	44111_at	0.314353	3.70911e-05	0.0179977	15		IL13RA1	211612_s_at	0.648631	0.000898325	0.218602	X
TTC28-AS1	244189_at	0.406628	3.80148e-05	0.0179977	22		ORAI3	221864_at	-0.435021	0.000904063	0.218602	16
MECOM	226420_at	0.463985	3.82598e-05	0.0179977	3		TSPAN4	209263_x_at	-0.495708	0.00090664	0.218602	11
ATG4B	204903_x_at	-0.275807	3.84977e-05	0.0179977	2		PHLDA3	218634_at	-0.48489	0.00091879	0.218602	1
EGFR	211607_x_at	-0.705976	3.97368e-05	0.0182911	7		SFXN3	220974_x_at	-0.657246	0.000935548	0.218602	10
ZNF544	218735_s_at	0.388387	4.09182e-05	0.0185496	19		CD55	201925_s_at	1.74721	0.000960894	0.218602	1
LARS	222428_s_at	0.413609	4.29661e-05	0.0191872	5		ATP5MC2	208764_s_at	-0.614684	0.00096796	0.218602	12
KHSRP	212303_x_at	-0.525554	4.57515e-05	0.0197647	19		FAXDC2	48031_r_at	-0.421537	0.000976811	0.218602	5
	1555762_s_at	0.507638	4.60035e-05	0.0197647			UBN1	207253_s_at	-0.512981	0.000982566	0.218602	16
PAK4	33814_at	-0.479753	4.62409e-05	0.0197647	19		MSH3	205887_x_at	-0.455961	0.00101888	0.218602	5
HMGXB3	212431_at	-0.357446	4.83102e-05	0.0203583	5		SCNN1B	205464_at	-0.686482	0.00102265	0.218602	16
INO80B	222093_s_at	-0.632081	5.09297e-05	0.0211641	2		POMT1	218476_at	-0.594257	0.00102418	0.218602	9
TTC25	223924_at	0.535952	5.27273e-05	0.021611	17		NUAK1	204589_at	-0.614503	0.00103405	0.218602	12
CFL1	1555730_a_at	-0.752483	5.79812e-05	0.0233622	11		KXD1	200076_s_at	-0.35402	0.00104367	0.218602	19
GABARAP	200645_at	-0.320598	5.92849e-05	0.0233622	17		SERPINB4	211906_s_at	2.04251	0.00108806	0.218602	18
PHAX	235767_x_at	0.903993	5.93426e-05	0.0233622	5		RIPK4	221215_s_at	-0.563974	0.00110621	0.218602	21
HDAC10	226672_s_at	-0.440889	6.1849e-05	0.0240328	22		NAP1L4	201414_s_at	-0.467862	0.00110624	0.218602	11
NOL10	222684_s_at	0.263807	6.42633e-05	0.0246507	2		NACAP1	211445_x_at	-0.366878	0.00113601	0.218602	8
BLOC1S6	222826_at	0.768565	6.75055e-05	0.0253493	15		VGLL4	212399_s_at	-0.54512	0.00113802	0.218602	3
	243489_at	-0.897562	6.7779e-05	0.0253493			GPHN	220773_s_at	0.424404	0.00114078	0.218602	14
PRRC2A	214201_x_at	-0.42916	6.99502e-05	0.0257015	6		PFKFB1	207537_at	0.39781	0.00114098	0.218602	X
BCL2L1	215037_s_at	-0.994296	7.11044e-05	0.0257015	20		RARRES1	206391_at	1.61841	0.00114986	0.218602	3
PLP2	201136_at	-0.373457	7.19181e-05	0.0257015	X		VPS37C	219053_s_at	-0.420678	0.0011594	0.218602	11
HDAC6	216224_s_at	-0.430714	7.21565e-05	0.0257015	X		OBSL1	212775_at	-0.580895	0.00116072	0.218602	2
IL17RC	64440_at	-0.349374	7.59439e-05	0.0263999	3		PRPF31	202408_s_at	-0.606139	0.00119293	0.218602	19
	217399_s_at	-0.592786	7.68556e-05	0.0263999			PDE8A	212521_s_at	0.475762	0.00120587	0.218602	15
CALM1	213710_s_at	-0.961122	7.77202e-05	0.0263999	14		JPT2	212109_at	-0.593538	0.00122544	0.218602	16
APBB1	202652_at	-0.580076	7.81209e-05	0.0263999	11		RARRES1	206392_s_at	1.91303	0.00122659	0.218602	3
NPRL3	203289_s_at	-0.656282	7.92512e-05	0.0263999	16		XYLT2	219401_at	-0.721684	0.00123614	0.218602	17
DYNC1LI2	224616_at	0.336899	7.94116e-05	0.0263999	16		ARF4	201096_s_at	1.3156	0.00125343	0.218602	3
BCL10	205263_at	0.442782	8.05585e-05	0.0264869	1		SEC24A	212902_at	0.6546	0.00125756	0.218602	5
KBTBD2	212447_at	0.316391	8.31158e-05	0.0266451	7		BRD8	202227_s_at	-0.691613	0.00128021	0.218602	5
CCDC25	218125_s_at	0.296435	8.36998e-05	0.0266451	8		PRDX2	39729_at	-0.844402	0.001294	0.218602	19
CYP2A6	207244_x_at	-0.428797	8.51414e-05	0.0266451	19		CARS	202402_s_at	-0.531349	0.00132395	0.218602	11
SELENOW	1555851_s_at	-0.275642	8.54555e-05	0.0266451	19		EFCAB14	201777_s_at	0.393159	0.00133499	0.218602	1
ADPRHL1	1553163_at	-0.346417	8.72133e-05	0.0266451	13		PDZK1IP1	219630_at	1.28974	0.00133781	0.218602	1
CCAR1	224737_x_at	0.504993	8.75984e-05	0.0266451	10		DUOX1	219597_s_at	-0.713359	0.00134041	0.218602	15
SRPRA	200917_s_at	-0.745237	8.76337e-05	0.0266451	11		ERO1A	218498_s_at	0.392274	0.00134372	0.218602	14
EYA4	207327_at	0.633335	8.81641e-05	0.0266451	6		HERC5	219863_at	1.11002	0.00136579	0.219948	4
MAZ	212064_x_at	-0.672446	8.97782e-05	0.0268616	16		N4BP1	204601_at	0.430762	0.00138702	0.221133	16
KIAA1217	231807_at	0.499103	9.07548e-05	0.026885	10		PRKX	204061_at	-0.426467	0.00141075	0.222688	X
KLK4	233854_x_at	-0.460517	9.32517e-05	0.027106	19		TMA7	221791_s_at	-0.42374	0.00143493	0.224286	3
DNAJB1	200664_s_at	-0.77026	9.33129e-05	0.027106	19		WIPI2	202031_s_at	-0.567309	0.00147273	0.226732	7
EHHADH	205222_at	0.521638	9.62297e-05	0.0276845	3		ZNF408	219224_x_at	-0.44139	0.00148602	0.226732	11
RAD23A	201039_s_at	-0.645943	9.82554e-05	0.0279981	19		ADAM28	205997_at	1.0042	0.00151117	0.226732	8
CLN6	1567080_s_at	-0.459826	0.000100018	0.0280118	15		GAPVD1	212802_s_at	-0.786935	0.00153547	0.226732	9
DLGAP4	202572_s_at	-0.638605	0.000100176	0.0280118	20		RNF39	219916_s_at	0.709677	0.00154023	0.226732	6
HOMER3	204647_at	-0.357613	0.000104591	0.0282447	19		PI4KB	206138_s_at	-0.341257	0.00156164	0.226732	1
TDRD3	214028_x_at	0.338868	0.000104825	0.0282447	13		CKAP4	200998_s_at	0.826085	0.00156527	0.226732	12
ST6GALNAC4	223285_s_at	-0.485691	0.000104844	0.0282447	9		NINL	207705_s_at	-0.485095	0.00157063	0.226732	20
ATF7IP2	219870_at	0.595738	0.000106441	0.0282447	16		TSPAN31	203227_s_at	-0.551769	0.0015819	0.226732	12
OAZ2	201365_at	-0.356461	0.000106664	0.0282447	15		CIB1	201953_at	-0.438505	0.0015928	0.226732	15
TSN	201513_at	0.46478	0.000106673	0.0282447	2		MAS1	208210_at	0.461681	0.00161811	0.228296	6
TRIM29	202504_at	-0.641763	0.000108018	0.0282706	11		FNDC3B	218618_s_at	1.11035	0.0017399	0.23641	3
ERCC5	202414_at	0.403745	0.000109344	0.0282706	13		CREM	207630_s_at	0.602727	0.00179482	0.23641	10
	215947_s_at	0.374416	0.000109605	0.0282706			EIF3L	217719_at	-0.698118	0.00179882	0.23641	22
TPM4	209344_at	-0.909583	0.000110602	0.0282838	19		GGCX	205351_at	0.462448	0.00180356	0.23641	2
RBM26-AS1	1568807_a_at	0.669932	0.000112892	0.0284553	13		CD55	201926_s_at	1.33838	0.00182868	0.23641	1
GPSM3	214847_s_at	-0.473433	0.000115161	0.0284553	6		MGAT5	212098_at	-0.496135	0.00184736	0.23641	2
	209207_s_at	0.404712	0.000115163	0.0284553			KDM4A	203205_at	-0.285929	0.00184819	0.23641	1
SEZ6	243430_at	-0.346053	0.000115241	0.0284553	17		APOL6	219716_at	0.680867	0.00188065	0.23641	22
SSBP3	223635_s_at	-1.08152	0.000116027	0.0284553	1		NOTCH3	203238_s_at	-0.463557	0.0018845	0.23641	19
	233511_at	-0.364429	0.000118906	0.028807			MMP14	217279_x_at	0.359898	0.00191762	0.23641	14
	232614_at	0.458571	0.000119387	0.028807			CEL	205910_s_at	-0.987545	0.00193387	0.23641	9
SLX4IP	229615_at	0.394465	0.000121149	0.028852	20		VPS16	203459_s_at	-0.526293	0.00196587	0.23641	20
AOC4P	216601_at	-0.331174	0.000121502	0.028852	17		EXOC7	212034_s_at	-0.552361	0.00196716	0.23641	17
MTMR9	213278_at	0.431746	0.00012352	0.0291002	8		GCH1	204224_s_at	1.61238	0.00198871	0.23641	14
CIR1	209571_at	0.42001	0.000124787	0.0291029	2		C21orf2	203995_at	-0.462684	0.001991	0.23641	21
STK40	225015_s_at	-0.45297	0.000125477	0.0291029	1		RNF19B	36564_at	0.592905	0.0019924	0.23641	1
IZUMO4	214296_x_at	-0.403572	0.000126658	0.0291507	19		TRAK1	214924_s_at	-0.66332	0.00199732	0.23641	3
PANK2	218809_at	0.265098	0.000128717	0.029212	20		CDK5RAP1	218315_s_at	-0.37035	0.00200401	0.23641	20
BLVRA	229109_s_at	0.411366	0.000128877	0.029212	7		GLRX	206662_at	0.639357	0.00200661	0.23641	5
PSME3	209852_x_at	-0.496137	0.000130348	0.0293234	17		WDR48	56919_at	-0.243435	0.0020428	0.23641	3
PAOX	238333_s_at	0.429823	0.000131416	0.0293431	10		RAB13	202252_at	-0.608327	0.0020454	0.23641	1
ERF	203643_at	-0.746897	0.000134036	0.0295205	19		ALDH7A1	208950_s_at	-0.557672	0.00206137	0.23641	5
FKBP8	40850_at	-0.715171	0.000135496	0.0295205	19		APOC1	213553_x_at	-0.909516	0.00206661	0.23641	19
LRCH4	221956_at	-0.600093	0.000139919	0.0295205	7		LPAR1	204038_s_at	0.366924	0.00206763	0.23641	9
	228710_at	0.423024	0.000140614	0.0295205			GRIK2	213845_at	-0.547126	0.00207005	0.23641	6
SLC25A39	223649_s_at	-0.806801	0.000140964	0.0295205	17			91617_at	-0.478178	0.00207893	0.23641
CLPTM1	201640_x_at	-0.486961	0.000141399	0.0295205	19		MAZ	212064_x_at	-0.403315	0.00209806	0.23641	16
	212016_s_at	-0.788945	0.000144104	0.0295205				207842_s_at	-0.458334	0.0021195	0.23641
JRKL	206734_at	0.497143	0.000144308	0.0295205	11		TST	209605_at	-0.687187	0.00212511	0.23641	22
HGSNAT	222491_at	-0.365144	0.00014503	0.0295205	8		CD47	211075_s_at	1.11439	0.00212709	0.23641	3
	218916_at	-0.561328	0.000146032	0.0295205			WARS	200628_s_at	1.82416	0.00213529	0.23641	14
RAB21	239329_at	0.432077	0.000146925	0.0295205	12		COQ8A	218168_s_at	-0.483982	0.0021591	0.237245	1
ARRDC1	226405_s_at	-0.493037	0.000147142	0.0295205	9		SGSM2	212319_at	-0.537735	0.0021726	0.237245	17
RNF125	207735_at	0.691769	0.000147781	0.0295205	18		PARM1	204687_at	0.488047	0.00220695	0.239356	4
GIGYF1	236447_at	-0.446566	0.000148075	0.0295205	7		NUMA1	200747_s_at	-0.449222	0.00225963	0.242302	11
LDLRAD4	209573_s_at	-0.5148	0.000148354	0.0295205	18		TSNAXIP1	222220_s_at	-0.6006	0.00226938	0.242302	16
PDK2	213724_s_at	-0.496373	0.000149064	0.0295205	17		DDX11	208149_x_at	-0.414417	0.00229192	0.242302	12
ECPAS	214356_s_at	0.434601	0.000150298	0.0295205	9		MDC1	203061_s_at	-0.316435	0.00229786	0.242302	6
TGM2	211573_x_at	-0.969128	0.000150338	0.0295205	20		AP2S1	211047_x_at	-0.516059	0.00231828	0.242302	19
ENAH	222434_at	0.428894	0.000150957	0.0295205	1		DRG2	203268_s_at	-0.279968	0.00232671	0.242302	17
USP48	225925_s_at	0.468009	0.000152923	0.0295501	1		IL5RA	207902_at	0.385723	0.00234049	0.242302	3
SMIM7	219097_x_at	0.279977	0.000153084	0.0295501	19		LONP1	209017_s_at	-0.566463	0.00237259	0.24335	19
FANCI	213007_at	0.470808	0.000157372	0.0301832	15		KLHL21	203068_at	-0.444554	0.00238115	0.24335	1
	202855_s_at	-0.957458	0.00016138	0.0307548			SUGP2	213505_s_at	-0.471686	0.00240404	0.244125	19
SUDS3	224974_at	0.573462	0.000164155	0.0308933	12		HDAC3	216326_s_at	-0.340603	0.00241959	0.244149	5
ZNF687	234924_s_at	-0.386401	0.000165124	0.0308933	1			211042_x_at	-0.35847	0.00245546	0.244467
	1559437_at	0.515943	0.000165205	0.0308933			EIF5	208290_s_at	0.821903	0.00246523	0.244467	14
FAN1	239289_x_at	0.459621	0.000166819	0.0310013	15		PSMD4	200882_s_at	-0.608525	0.00246875	0.244467	1
	217691_x_at	-0.448664	0.000169742	0.0311722			RGS12	205823_at	-0.651431	0.00251157	0.246487	4
YPEL2	227020_at	0.356659	0.000170008	0.0311722	17		PACSIN2	201651_s_at	-0.416277	0.00252007	0.246487	22
PDE3B	231276_at	-0.521006	0.00017218	0.0311722	11		CYP4F12	206539_s_at	-0.615829	0.00255271	0.248158	19
DAG1	212128_s_at	-0.650014	0.000172452	0.0311722	3			217846_at	-0.588815	0.00258746	0.250012
SNRPB2	202505_at	0.325646	0.000173479	0.0311722	20		TRIM22	213293_s_at	1.40648	0.00265921	0.253779	11
CTDNEP1	200035_at	-0.393734	0.00017517	0.0311722	17		TBCD	211052_s_at	-0.525544	0.00266689	0.253779	17
CBR4	244052_at	0.3572	0.000175424	0.0311722	4		DNAJB9	202842_s_at	1.10645	0.00268157	0.253779	7
	226550_at	0.485656	0.000177307	0.0311722				216607_s_at	0.642425	0.00271003	0.253779
TGM2	211003_x_at	-1.0198	0.000178154	0.0311722	20		KCNK1	204678_s_at	0.717694	0.00272849	0.253779	1
	234425_at	-0.343371	0.00017932	0.0311722			BRD3	203825_at	-0.545671	0.00275374	0.253779	9
SPTBN1	226765_at	0.953028	0.000181249	0.0311722	2		PFKFB2	209992_at	0.370727	0.00278079	0.253779	1
G2E3	223257_at	0.522923	0.000183449	0.0311722	14		GPR75	220481_at	-0.348373	0.00281957	0.253779	2
DVL2	218759_at	-0.391864	0.000184182	0.0311722	17		TBC1D22A	209650_s_at	-0.3438	0.00282279	0.253779	22
NSDHL	215093_at	0.405732	0.000184664	0.0311722	X		KYNU	210663_s_at	0.544654	0.00283352	0.253779	2
PHF20	209422_at	0.529575	0.000184711	0.0311722	20		C7orf26	47083_at	-0.333928	0.00285634	0.253779	7
LRRC43	1553730_x_at	-0.382221	0.000185611	0.0311722	12		ECH1	200789_at	-0.411088	0.002873	0.253779	19
SLC44A4	1555203_s_at	-0.94541	0.000186055	0.0311722	6		PLLP	204519_s_at	-0.645242	0.00288448	0.253779	16
DNAJC21	235032_at	0.588117	0.000187569	0.0311722	5		STOM	201060_x_at	0.948581	0.00288561	0.253779	9
MINK1	215909_x_at	-0.540252	0.000187643	0.0311722	17		IMPDH2	201892_s_at	-0.66001	0.00292363	0.253779	3
DIP2B	224872_at	0.434872	0.000192043	0.0311722	12		DDX3X	212514_x_at	0.652978	0.00292474	0.253779	X
KANSL1L	239682_at	0.337364	0.000192104	0.0311722	2		PLSCR1	202446_s_at	1.14206	0.00292911	0.253779	3
TIGD2	229983_at	0.533117	0.000192178	0.0311722	4		SGSM2	36129_at	-0.391506	0.00293616	0.253779	17
EMSY	234669_x_at	-0.52044	0.00019332	0.0311722	11		NAMPT	217739_s_at	1.34842	0.0029426	0.253779	7
THNSL1	219800_s_at	0.421067	0.000193764	0.0311722	10		TPM4	209344_at	0.677834	0.0029944	0.253779	19
RRBP1	201203_s_at	-0.736997	0.000193947	0.0311722	20		EIF3D	200005_at	-0.480796	0.00300287	0.253779	22
HCCS	203745_at	0.400096	0.000194826	0.0311722	X		INTS3	202809_s_at	-0.515551	0.00303678	0.253779	1
SBNO1	218737_at	0.512415	0.000196881	0.0312079	12		C19orf24	221587_s_at	-0.522855	0.0030472	0.253779	19
LRBA	214109_at	0.501723	0.000197135	0.0312079	4		TRIM8	221012_s_at	-0.659893	0.00306463	0.253779	10
ERF	230368_at	-0.431213	0.000200443	0.0315644	19		DGKZ	207556_s_at	-0.607815	0.00307397	0.253779	11
TBCCD1	206451_at	0.46723	0.000203473	0.0316958	3		EDC4	202496_at	-0.427648	0.00307726	0.253779	16
LRCH3	235347_at	0.505292	0.000204467	0.0316958	3		MAN1B1	218636_s_at	-0.454549	0.00310892	0.253779	9
SLC17A9	232922_s_at	-0.350521	0.000204679	0.0316958	20		ATP5IF1	218671_s_at	-0.683894	0.00313511	0.253779	1
LRRC73	235935_at	-0.622858	0.000207111	0.0316958	6		RBMS1	207266_x_at	0.771424	0.00315188	0.253779	2
MAPK15	241528_at	-0.351877	0.0002077	0.0316958	8		CFLAR	209939_x_at	0.614368	0.0031619	0.253779	2
CPSF1	201638_s_at	-0.330247	0.000207884	0.0316958	8		SLC52A1	220756_s_at	-0.412798	0.00316289	0.253779	17
CSNK1A1	226920_at	-0.385022	0.000209199	0.0316958	5		FKBP9	212169_at	-0.495377	0.00316528	0.253779	7
NDUFAF5	227160_s_at	0.303217	0.000209752	0.0316958	20		ARPC4	217818_s_at	0.457812	0.00317404	0.253779	3
ANKRD52	228257_at	-0.323469	0.000212957	0.0320184	12		FLNB	208614_s_at	-0.543173	0.00317558	0.253779	3
ATF6	217550_at	0.658913	0.000214463	0.0320424	1		CCHCR1	37424_at	-0.280511	0.00318358	0.253779	6
FUBP3	212824_at	0.496696	0.000218225	0.0320424	9		USP4	202682_s_at	-0.653907	0.00320182	0.253963	3
KRBA2	1558533_at	0.525605	0.000218406	0.0320424	17		LAMC2	202267_at	-0.494809	0.00322157	0.254005	1
	222011_s_at	0.395157	0.000219102	0.0320424			LOC647070	215467_x_at	-0.549357	0.00323421	0.254005	1
LINC00284	232318_s_at	0.429951	0.000219146	0.0320424	13		MRPL28	204599_s_at	-0.573334	0.00327626	0.25437	16
WTAP	229630_s_at	0.438013	0.000219542	0.0320424	6		TRIB2	202479_s_at	0.494637	0.00328206	0.25437	2
NSF	202395_at	0.27476	0.000221033	0.0320484	17		GLUD1	200946_x_at	0.844584	0.0032873	0.25437	10
FXR2	203172_at	-0.378772	0.000225024	0.0320484	17		PTP4A2	216988_s_at	1.12774	0.00330267	0.25437	1
PICALM	203134_at	-0.428936	0.000225593	0.0320484	11		TOP1	208901_s_at	0.659027	0.00333916	0.255943	20
FAM129B	233974_s_at	-0.47826	0.000225857	0.0320484	9		CFLAR	210563_x_at	0.679897	0.00337366	0.257351	2
ZC3H15	201595_s_at	0.408419	0.000227069	0.0320484	2		ATP8B1	214594_x_at	-1.80517	0.00340449	0.258465	18
HINT3	228697_at	1.46801	0.000228006	0.0320484	6		FLOT1	208749_x_at	0.345914	0.00345701	0.260516	6
PPP1R11	201500_s_at	-0.39904	0.000228562	0.0320484	6		ZNF544	218735_s_at	-0.364338	0.00350272	0.260516	19
	244458_at	-0.301763	0.000229571	0.0320484			HEY1	44783_s_at	-0.688146	0.00351842	0.260516	8
HNRNPD	221481_x_at	0.213961	0.000230847	0.0320484	4		IFIT2	217502_at	0.537479	0.0035324	0.260516	10
NCBP2	201517_at	0.337494	0.000231027	0.0320484	3		GZMB	210164_at	1.49088	0.00356662	0.260516	14
MAU2	227465_at	0.314396	0.000231671	0.0320484	19		SEMA3F	35666_at	-0.560198	0.00357554	0.260516	3
	225197_at	0.515916	0.000232773	0.0320484			GLT8D1	218146_at	-0.38584	0.00359269	0.260516	3
STYK1	220030_at	0.658139	0.00023363	0.0320484	12		ZDHHC3	218078_s_at	-0.411895	0.00360357	0.260516	3
	240095_at	0.332195	0.000235718	0.0320484			OAS2	204972_at	1.07169	0.00362262	0.260516	12
USF2	202152_x_at	-0.453604	0.000236495	0.0320484	19		CYP4B1	210096_at	-0.952837	0.00363888	0.260516	1
CAPZB	201950_x_at	-0.588012	0.000237155	0.0320484	1		POLR2L	211730_s_at	-0.514346	0.00366425	0.260516	11
ITGA9	227297_at	0.489722	0.000237792	0.0320484	3		INA	204465_s_at	0.318889	0.00366477	0.260516	10
TROVE2	212852_s_at	0.353293	0.000241028	0.0322684	1		RBM10	215089_s_at	-0.571723	0.00367228	0.260516	X
GLI1	206646_at	-0.415471	0.00024203	0.0322684	12		RAE1	201558_at	-0.560174	0.00367784	0.260516	20
PNPLA2	39854_r_at	-0.45775	0.00024354	0.0322684	11		IFIT5	203595_s_at	0.696549	0.00368526	0.260516	10
CHD7	222755_s_at	-0.39599	0.000243739	0.0322684	8		MCM7	208795_s_at	-0.443451	0.00371367	0.260516	7
TUFM	238190_at	0.305877	0.000245833	0.0324023	16		CEACAM1	206576_s_at	0.37313	0.00375719	0.260516	19
ITFG1	1556151_at	0.221132	0.000247045	0.0324163	16		RPL35A	215208_x_at	-0.8512	0.00377521	0.260516	3
LRRC43	1553728_at	-0.412338	0.000248106	0.0324163	12		NLRX1	219680_at	-0.28076	0.00377957	0.260516	11
PARG	205060_at	0.293708	0.000250644	0.0324777	10		PRPF6	208880_s_at	-0.482106	0.0037799	0.260516	20
RSBN1L	232535_at	1.01436	0.000252488	0.0324777	7		SLC35A3	209865_at	-0.755466	0.00379808	0.260516	1
HSPA9	200690_at	0.37511	0.00025284	0.0324777	5			214580_x_at	0.661683	0.00380724	0.260516
	228012_at	0.387312	0.000252918	0.0324777			CACNB3	34726_at	-0.413835	0.00382239	0.260516	12
GSS	211630_s_at	-0.365609	0.000255215	0.0325133	20		C19orf66	218429_s_at	0.356796	0.00383705	0.260516	19
MAGOH2P	217693_x_at	0.277087	0.000255369	0.0325133	17		PCCA	203860_at	-0.390434	0.0038475	0.260516	13
WDR37	242255_at	0.613561	0.00025766	0.0325387	10		SLC5A1	206628_at	0.585822	0.00387565	0.260516	22
SMARCA5	213251_at	0.394166	0.000258179	0.0325387	4		GFPT1	202721_s_at	0.619547	0.00388174	0.260516	2
DEXI	203733_at	-0.424048	0.000259274	0.0325387	16		ECI1	209759_s_at	-0.614206	0.00388903	0.260516	16
SOBP	218974_at	0.524104	0.000259918	0.0325387	6		USP10	209136_s_at	0.394948	0.003931	0.260672	16
MON1B	227116_at	0.406357	0.000263208	0.0325667	16		A2M	217757_at	-0.784207	0.00393752	0.260672	12
WRAP53	44563_at	-0.341681	0.000264253	0.0325667	17		PCLAF	211713_x_at	-0.691418	0.00394514	0.260672	15
SULT2B1	205759_s_at	-0.497344	0.000264261	0.0325667	19		ATP10B	214070_s_at	0.789431	0.00395676	0.260672	5
B3GNT8	237338_at	-0.476523	0.000264496	0.0325667	19		TRIB2	202478_at	0.773645	0.00399421	0.262056	2
IRX5	210239_at	-0.523465	0.000268708	0.0327373	16		SLC52A2	222155_s_at	0.993858	0.00402739	0.26315	8
KMT5A	225118_at	0.350148	0.000269472	0.0327373	12		MRPL57	204387_x_at	-0.622671	0.00405696	0.264	13
	241958_at	-0.371325	0.000269987	0.0327373			EHMT2	202326_at	-0.385389	0.00407847	0.264219	6
AKT1S1	224982_at	-0.598114	0.000270258	0.0327373	19		RARRES1	221872_at	1.85402	0.00409434	0.264219	3
CNOT2	217798_at	0.246826	0.000271588	0.0327658	12		B4GALT7	53076_at	-0.371285	0.00414582	0.264219	5
PCDH1	203918_at	-0.459763	0.000273949	0.0329179	5		TFCP2	209338_at	-0.340807	0.00416884	0.264219	12
STIL	205339_at	0.5782	0.000276818	0.0331057	1		ZMYND10	205714_s_at	-0.679556	0.00420315	0.264219	3
PEX14	203503_s_at	-0.429007	0.000278954	0.0331057	1		TXNRD2	211177_s_at	-0.391529	0.00421602	0.264219	22
MBTD1	226797_at	0.486128	0.00027925	0.0331057	17		RFXANK	202758_s_at	-0.597612	0.00421787	0.264219	19
HINT3	226533_at	1.01372	0.000280096	0.0331057	6			218810_at	0.693999	0.00423145	0.264219
SLC12A2	225835_at	0.583152	0.000281044	0.0331057	5		PPP1R7	201214_s_at	-0.605461	0.00424525	0.264219	2
SSBP3	217991_x_at	-0.886719	0.000283463	0.0331866	1		POLG	203366_at	-0.390613	0.00425534	0.264219	15
PRKDC	208694_at	0.501077	0.00028395	0.0331866	8			204650_s_at	-0.306318	0.00427633	0.264219
GTF3C2	210620_s_at	-0.515641	0.000286921	0.0333846	2		CDK5RAP3	218740_s_at	-0.448567	0.00427906	0.264219	17
SLC38A9	243709_at	0.650203	0.000287918	0.0333846	5		SPAG5	203145_at	-0.395988	0.00429547	0.264219	17
	233824_at	0.892229	0.000289229	0.0333846			TRAP1	201391_at	-0.377258	0.0043457	0.264219	16
EPS8L1	218778_x_at	-0.582819	0.000290107	0.0333846	19		ARHGEF4	205109_s_at	-0.711026	0.00434622	0.264219	2
	233348_at	-0.227713	0.000292972	0.0334582			EEF2	200094_s_at	-0.566975	0.00435178	0.264219	19
HEATR1	218595_s_at	0.578795	0.000292983	0.0334582	1			215223_s_at	1.36366	0.00435338	0.264219
ODF3B	235257_at	-0.564096	0.000295872	0.0336597	22		UBAP2	221839_s_at	-0.376804	0.00435863	0.264219	9
BBS1	222643_s_at	-0.626671	0.000297756	0.0336945	11		DBT	205370_x_at	-0.890229	0.00443889	0.268065	1
PACS1	224658_x_at	-0.562883	0.000298726	0.0336945	11		TRAPPC6A	204985_s_at	-0.483418	0.00448106	0.269591	19
CTDSP1	217844_at	-0.330952	0.000300668	0.0336945	2		SAP18	208741_at	-0.268994	0.00450725	0.270116	13
	203055_s_at	-0.437284	0.000300683	0.0336945				213003_s_at	0.422599	0.00452561	0.270116
WHAMM	228953_at	0.348264	0.0003027	0.0337057	15		CD40	205153_s_at	0.359414	0.00454453	0.270116	20
SLC24A1	206081_at	0.433259	0.000303036	0.0337057	15		FBXO9	210638_s_at	0.364443	0.00457732	0.270116	6
ZFAND5	210275_s_at	0.251411	0.000308037	0.0339383	9		ACOT9	221641_s_at	0.518403	0.00457826	0.270116	X
BRWD1	238890_at	0.444112	0.000308198	0.0339383	21		BLCAP	201032_at	-0.522869	0.00459203	0.270116	20
VEGFA	210513_s_at	-0.437557	0.00030853	0.0339383	6		ACTR2	200727_s_at	0.79404	0.00465471	0.270116	2
SMARCB1	212167_s_at	-0.481304	0.000310498	0.0339725	22		MUM1	221290_s_at	-0.422616	0.00465587	0.270116	19
CDC37L1	235787_at	0.348709	0.000311394	0.0339725	9		PRKCZ	202178_at	-0.628063	0.0046581	0.270116	1
RFX2	208031_s_at	-0.675586	0.000312247	0.0339725	19		INSIG1	201625_s_at	0.360847	0.00465921	0.270116	7
LYPLA2	202292_x_at	-0.32382	0.000317008	0.0343655	1			204907_s_at	0.396623	0.00468192	0.270449
ARHGEF26-AS1	236575_at	0.60789	0.00032216	0.0347816	3		CAPN5	205166_at	0.388435	0.00470589	0.270846	11
PWWP2A	226720_at	0.485696	0.000323171	0.0347816	5		OCA2	206498_at	0.432374	0.00474677	0.270846	15
WDR4	241937_s_at	0.46756	0.000326968	0.0348354	21		PPA1	217848_s_at	0.823559	0.00475782	0.270846	10
RCC1L	1554410_a_at	-0.352098	0.000327405	0.0348354	7		ING4	48825_at	-0.220257	0.00476198	0.270846	12
XPOT	212160_at	0.350705	0.000328578	0.0348354	12		INSIG1	201627_s_at	0.678756	0.00477374	0.270846	7
MAML2	235457_at	0.347684	0.000330311	0.0348354	11		WRAP53	44563_at	-0.470607	0.00480745	0.27141	17
RNF168	226832_at	0.404941	0.00033102	0.0348354	3		THADA	54632_at	-0.442434	0.00481774	0.27141	2
TBC1D10A	226133_s_at	-0.393936	0.000331525	0.0348354	22			210069_at	-0.578277	0.00484351	0.271455
G3BP1	201503_at	0.332585	0.000331822	0.0348354	5		ADGB	220614_s_at	-0.765924	0.00486918	0.271455	6
ZBTB7B	235145_at	-0.416206	0.000333683	0.0348523	1		SERPINB6	211474_s_at	-0.495725	0.0048696	0.271455	6
UBXN6	228251_at	-0.671664	0.000334312	0.0348523	19		CTBP2	210835_s_at	-0.626502	0.00495836	0.275439	10
DNM1	217341_at	-0.410565	0.000335485	0.0348532	9		RNF187	212155_at	-0.472658	0.00501467	0.277425	1
TNFSF10	214329_x_at	0.72475	0.000341273	0.0353318	3		HSPBP1	202415_s_at	-0.563033	0.00503976	0.277425	19
SLU7	227990_at	0.468742	0.000342795	0.035367	5		RPL22	214042_s_at	-0.608971	0.00506182	0.277425	1
MTO1	222014_x_at	0.436388	0.000345403	0.0354091	6		MRPS18A	221693_s_at	0.428683	0.00506462	0.277425	6
	1555872_a_at	0.470644	0.00034557	0.0354091				212401_s_at	-0.43259	0.00510773	0.277425
DHRS2	206463_s_at	-0.380854	0.00034763	0.0354986	14		BAIAP2	209502_s_at	-0.610961	0.00513562	0.277425	17
TOMM40L	226059_at	0.298761	0.000351482	0.0357699	1			200715_x_at	-0.441567	0.00514852	0.277425
IWS1	224775_at	-0.409714	0.000353673	0.0358203	2		ARMCX2	203404_at	0.694518	0.00515351	0.277425	X
SP100	202864_s_at	0.374999	0.000356758	0.0358203	2		CST4	206994_at	0.421384	0.00515616	0.277425	20
MBD1	1555611_s_at	-0.552042	0.000357764	0.0358203	18		RET	205879_x_at	0.348494	0.00516812	0.277425	10
NECTIN2	232078_at	-0.821387	0.00035814	0.0358203	19		KDELR2	200700_s_at	0.893939	0.0052166	0.278208	7
DNAI2	220636_at	-0.451826	0.000359477	0.0358203	17		CFHR2	206910_x_at	0.398219	0.00523005	0.278208	1
RPE	225040_s_at	0.623333	0.000360242	0.0358203	2		CXCL10	204533_at	1.81489	0.00524328	0.278208	4
WDR60	219251_s_at	0.412611	0.000360358	0.0358203	7			217807_s_at	-0.761034	0.00526652	0.278208
KMT5C	224431_s_at	-0.444844	0.000365734	0.0360672	19		HIF1AN	59999_at	-0.314909	0.0052764	0.278208	10
DELE1	201977_s_at	-0.388696	0.00036615	0.0360672	5		PDE8A	212522_at	0.455751	0.00529495	0.278208	15
HMGCR	202540_s_at	0.520511	0.000367719	0.0360672	5		MAP2K1	202670_at	0.618804	0.00531485	0.278208	15
CNOT8	202163_s_at	0.429365	0.000369492	0.0360672	5		ZNF688	213527_s_at	-0.674367	0.00533127	0.278208	16
SMARCD1	209518_at	-0.329988	0.000370646	0.0360672	12		UTY	208067_x_at	0.387233	0.00536453	0.278208	Y
ATXN3	205416_s_at	0.308633	0.000371153	0.0360672	14		OGFOD2	219245_s_at	-0.471173	0.00537917	0.278208	12
SMCR8	238434_at	-0.492392	0.00037128	0.0360672	17		RAD9A	204828_at	-0.533065	0.00539017	0.278208	11
	211931_s_at	0.351788	0.000373113	0.0360878			PMM1	203467_at	-0.662252	0.00540016	0.278208	22
RDH13	235249_at	-0.440204	0.000373904	0.0360878	19		RPL18	200022_at	-0.467885	0.00540956	0.278208	19
TEP1	205727_at	0.667707	0.000380088	0.0365634	14		NUDCD3	201270_x_at	-0.293131	0.0054316	0.278444	7
NXPE3	243011_at	-0.305014	0.000381276	0.0365634	3		NCOR2	207760_s_at	-0.459943	0.00547407	0.27953	12
FIZ1	226967_at	-0.485878	0.000383182	0.0366288	19		ZNF512B	55872_at	-0.404263	0.00548785	0.27953	20
RFX1	226786_at	-0.344225	0.00038558	0.0367164	19			216565_x_at	0.984385	0.00552562	0.279916
SCAMP2	224921_at	-0.404284	0.000387365	0.0367164	15		LYRM9	213195_at	-0.421365	0.0055393	0.279916	17
	230659_at	-0.656697	0.00038778	0.0367164			SPAG7	200053_at	-0.344886	0.00556096	0.279916	17
FAM86B3P	237630_s_at	-0.344256	0.000389806	0.0367331	8		NFRKB	213028_at	-0.334821	0.00559092	0.279916	11
PHKB	238601_at	0.555105	0.000390412	0.0367331	16		DDB2	203409_at	-0.447643	0.00559469	0.279916	11
POLR2B	1555837_s_at	0.447477	0.000394662	0.0368373	4		LRPAP1	201186_at	-0.485158	0.00560077	0.279916	4
FOXN3-AS1	227887_at	-0.341844	0.000395052	0.0368373	14		RBMS1	203748_x_at	0.658152	0.00569297	0.283634	2
ZFAND6	221613_s_at	0.339487	0.000395569	0.0368373	15			215604_x_at	-1.10279	0.00573286	0.284732
USP46	203870_at	0.519494	0.000398351	0.0368373	4		GNA11	213766_x_at	-0.516895	0.00584146	0.287627	19
HFE	206087_x_at	0.377406	0.000398696	0.0368373	6		COL6A1	213428_s_at	-0.407139	0.00584528	0.287627	21
ATM	210858_x_at	0.69315	0.000399284	0.0368373	11		YWHAZ	200641_s_at	1.50663	0.00584528	0.287627	8
NIPSNAP1	201708_s_at	-0.53458	0.000401242	0.0368373	22		CHST11	219634_at	0.428261	0.00586957	0.287934	12
TAF11	209358_at	0.373791	0.0004027	0.0368373	6		OSBP	201799_s_at	0.451002	0.00591291	0.288047	11
	212594_at	0.45476	0.000402709	0.0368373			MICAL2	212472_at	0.523649	0.00592197	0.288047	11
METTL14	235552_at	0.409743	0.000404733	0.0368373	4		R3HCC1	35156_at	-0.465766	0.00592607	0.288047	8
TAOK2	204986_s_at	-0.58469	0.000405062	0.0368373	16		ELOB	200085_s_at	-0.619567	0.00603507	0.291823	16
JADE1	218517_at	0.392781	0.000406642	0.0368432	4		REEP5	208872_s_at	0.626626	0.00605927	0.291823	5
COQ8B	227324_at	-0.356283	0.00040759	0.0368432	19		UROD	208970_s_at	-0.634887	0.00608897	0.291823	1
PPP3CA	202425_x_at	0.429131	0.000410668	0.0368629	4		EIF2AK2	213294_at	0.902299	0.00613618	0.291823	2
GPD2	225447_at	0.419182	0.000415796	0.0368629	2		OAS3	218400_at	0.942563	0.00613876	0.291823	12
KHSRP	227555_s_at	-0.31345	0.000418188	0.0368629	19		XPNPEP1	208453_s_at	0.739879	0.00614498	0.291823	10
PTBP3	214698_at	-0.386258	0.000419908	0.0368629	9		H1FX	204805_s_at	-0.616721	0.00616156	0.291823	3
PIK3R2	207105_s_at	-0.44444	0.000420111	0.0368629	19		TTLL5	214672_at	-0.586014	0.00618739	0.291823	14
RAB11A	200864_s_at	0.392576	0.000421322	0.0368629	15		MAGED2	213627_at	-0.421227	0.00620831	0.291823	X
MINK1	214625_s_at	-0.455379	0.000421515	0.0368629	17		YWHAE	210317_s_at	1.53462	0.00623942	0.291823	17
CUL3	201370_s_at	0.445306	0.000423094	0.0368629	2		TP63	207382_at	0.306961	0.00624031	0.291823	3
NDRG2	214279_s_at	-0.97591	0.000423672	0.0368629	14		STAT3	208992_s_at	0.792731	0.00625659	0.291823	17
LARP4B	228196_s_at	-0.659259	0.000423702	0.0368629	10		SNRNP70	201221_s_at	-0.582402	0.00625696	0.291823	19
YTHDF3	221749_at	0.401416	0.000425071	0.0368629	8		CDC42EP1	204693_at	0.316246	0.00626003	0.291823	22
PET117	228543_at	0.485702	0.000425644	0.0368629	20		NOTCH2NL	214722_at	-0.812389	0.00633213	0.292497	1
ZFAND3	218020_s_at	-0.35512	0.000427914	0.0368629	6		DRAM1	218627_at	0.533339	0.00634607	0.292497	12
OAZ2	201364_s_at	-0.525873	0.000428543	0.0368629	15		SYMPK	32402_s_at	-0.390723	0.0063573	0.292497	19
LYPLA2	216606_x_at	-0.28497	0.000429696	0.0368629	1		LCT	206945_at	0.305751	0.00636619	0.292497	2
MORC2-AS1	230566_at	-0.370929	0.00043179	0.0368629	22		NME3	204862_s_at	-0.478003	0.00636621	0.292497	16
PAK4	203154_s_at	-0.381801	0.000434609	0.0368629	19		IMPAD1	218516_s_at	0.258721	0.00641909	0.293258	8
EIF2AK2	204211_x_at	0.274681	0.000435563	0.0368629	2		SPTLC2	216202_s_at	0.618128	0.00641955	0.293258	14
	221214_s_at	-0.435549	0.000437036	0.0368629			NR4A3	209959_at	0.624067	0.0064644	0.294028	9
PROCA1	236286_at	-0.405094	0.00043783	0.0368629	17		LRRFIP1	211452_x_at	-0.736361	0.00649082	0.294028	2
ARHGAP27P1	228779_at	-0.449827	0.000438067	0.0368629	17		IDO1	210029_at	2.33947	0.00649174	0.294028	8
EPN1	226667_x_at	-0.454889	0.000439896	0.0368629	19		PIP5K1C	212518_at	-0.335144	0.00651703	0.294335	19
TP73	220804_s_at	-0.67953	0.000442935	0.0368629	1		CARS2	218153_at	-0.406292	0.00655269	0.294335	13
DPP9	226916_x_at	-0.41842	0.000443409	0.0368629	19			212995_x_at	-0.523907	0.00660023	0.294335
POLK	223261_at	0.581708	0.000445378	0.0368629	5		RPS9	217747_s_at	-0.592061	0.00663186	0.294335	19
TRAF7	223029_s_at	-0.388593	0.000446699	0.0368629	16		ARL1	201659_s_at	0.879444	0.00667328	0.294335	12
SLC35E3	218988_at	0.343344	0.000448947	0.0368629	12		SCAP	212329_at	-0.37912	0.00670679	0.294335	3
CLPTM1	211136_s_at	-0.845826	0.000449074	0.0368629	19			212734_x_at	-0.466651	0.00672069	0.294335
FKBP8	208255_s_at	-0.669591	0.000449643	0.0368629	19		LDLR	202068_s_at	0.802106	0.0067219	0.294335	19
ARF3	211622_s_at	-0.634841	0.000454591	0.0368629	12		SURF1	204295_at	-0.573472	0.00672274	0.294335	9
PCM1	214118_x_at	0.257784	0.000454742	0.0368629	8		RHOT2	65770_at	-0.296115	0.0067347	0.294335	16
PPP5C	201979_s_at	-0.585652	0.000455885	0.0368629	19		KLHDC3	208784_s_at	-0.314927	0.00675316	0.294335	6
ARF6	224788_at	0.319574	0.000457211	0.0368629	14		AAMDC	221599_at	-0.552575	0.00676262	0.294335	11
CA5BP1	239106_at	0.706948	0.000458283	0.0368629	X		SDC4	202071_at	-0.53256	0.00676579	0.294335	20
RAMP2	205779_at	-0.422372	0.000459052	0.0368629	17		MTMR11	205076_s_at	0.320163	0.00676747	0.294335	1
JADE1	225820_at	0.522236	0.000461846	0.0368629	4			214919_s_at	-0.560389	0.00678647	0.294335
TMEM43	222418_s_at	-0.37756	0.000462509	0.0368629	3		BEX3	217963_s_at	-0.447372	0.00679391	0.294335	X
GLTP	219267_at	0.56587	0.000464258	0.0368629	12		CALCOCO2	210817_s_at	0.3679	0.00686104	0.296438	17
LDLRAD4	209574_s_at	0.335152	0.000467472	0.0368629	18		TRAPPC9	221836_s_at	-0.456122	0.00690159	0.297231	8
HS6ST2	1552767_a_at	0.869467	0.000467811	0.0368629	X		NFIL3	203574_at	0.611592	0.00691668	0.297231	9
RARG	204189_at	-0.371945	0.000471436	0.0368629	12		CXCL9	203915_at	1.62009	0.00699896	0.298781	4
TUBD1	210389_x_at	0.472034	0.000471902	0.0368629	17		GLRX	209276_s_at	0.910617	0.00700552	0.298781	5
	239064_at	0.310055	0.00047233	0.0368629			MCUB	218802_at	0.743942	0.00703242	0.298781	4
CSE1L	210766_s_at	0.2896	0.000478326	0.0368629	20		RHOT2	222131_x_at	-0.429099	0.00706049	0.298781	16
CAPZA2	201237_at	0.598985	0.000479999	0.0368629	7		CALR	200935_at	0.745126	0.0070678	0.298781	19
POLDIP3	215357_s_at	-0.621974	0.000480183	0.0368629	22		ARF4	201097_s_at	0.82345	0.00707098	0.298781	3
UBXN2B	238903_at	0.38634	0.000480184	0.0368629	8		SHC1	201469_s_at	0.38563	0.00710331	0.298781	1
IBA57	1558896_at	0.42667	0.000480486	0.0368629	1		ACACB	49452_at	-0.630126	0.00711314	0.298781	12
SRGAP3	1563595_at	1.18863	0.000482911	0.0368629	3		UQCR11	202090_s_at	-0.486507	0.00712142	0.298781	19
RWDD3	205087_at	0.528661	0.000484269	0.0368629	1		HDAC1	201209_at	-0.415013	0.00714684	0.299061	1
YARS2	218470_at	0.289199	0.000486078	0.0368629	12		GTF2H3	222104_x_at	-1.00125	0.00721006	0.299076	12
F7	207300_s_at	-0.40129	0.000486426	0.0368629	13		NFKBIB	214062_x_at	0.34989	0.00722579	0.299076	19
BCL2L1	212312_at	-0.357926	0.000491767	0.0368629	20		EPS8L2	218180_s_at	-0.584575	0.00724521	0.299076	11
ZNF432	219848_s_at	0.501532	0.000492229	0.0368629	19		RHOH	204951_at	0.337019	0.0072575	0.299076	4
SLC6A8	210854_x_at	-0.530166	0.000493195	0.0368629	X		NR2F6	209262_s_at	-0.395574	0.00725893	0.299076	19
UCP2	208997_s_at	-0.76548	0.000494343	0.0368629	11			200003_s_at	-0.440777	0.00727343	0.299076
ATP5S	1554177_a_at	0.309454	0.000497138	0.0368629	14		GNL1	203307_at	-0.490842	0.00728691	0.299076	6
NSD3	238496_at	0.32469	0.000497973	0.0368629	8		ADD2	213484_at	0.371624	0.00732291	0.299076	2
CYB5R3	1554574_a_at	-0.820999	0.000498933	0.0368629	22		OXLD1	221797_at	-0.345981	0.00732965	0.299076	17
GRHL2	219388_at	0.444706	0.000499818	0.0368629	8		SLC25A37	218136_s_at	0.486265	0.00735238	0.299076	8
C2orf27A	206611_at	-0.276135	0.000500412	0.0368629	2		TRAM1	201399_s_at	1.28509	0.00736455	0.299076	8
TAGLN2	200916_at	-0.571126	0.000500421	0.0368629	1		SPTLC2	203127_s_at	0.391025	0.00737232	0.299076	14
INTS2	224308_s_at	0.505514	0.000501317	0.0368629	17		CFAP45	220308_at	-0.623302	0.00740423	0.299608	1
ADD1	214726_x_at	-0.554384	0.000501788	0.0368629	4			212746_s_at	0.3613	0.00742492	0.299653
PRPS2	203401_at	0.428884	0.000503523	0.0368629	X		CES2	213509_x_at	-0.375117	0.00745673	0.299653	16
AP2A1	223237_x_at	-0.519309	0.000503836	0.0368629	19		WDR13	222138_s_at	-0.529139	0.00746173	0.299653	X
KARS	200840_at	0.347191	0.000504231	0.0368629	16		FAM174B	221880_s_at	-0.423209	0.00752673	0.301504	15
SCAF1	225500_x_at	-0.648507	0.00050555	0.0368629	19		ARL6IP4	220597_s_at	-0.572003	0.00755661	0.301942	12
NEPRO	225281_at	0.281328	0.000505656	0.0368629	3		2018-03-05	218582_at	0.451978	0.00757678	0.301992	10
AK8	230976_at	-0.387646	0.000505916	0.0368629	9		HEMK1	52159_at	-0.311153	0.00759743	0.30206	3
PLOD2	202620_s_at	0.85335	0.000505993	0.0368629	3		DDX3X	201211_s_at	0.620822	0.00762279	0.302314	X
ZDHHC21	229240_at	0.445122	0.000510641	0.0368629	9		SCD5	220232_at	-0.794682	0.00768561	0.303371	4
ELK1	210376_x_at	-0.372916	0.000511846	0.0368629	X		MCL1	200798_x_at	1.0701	0.00770798	0.303371	1
ZDHHC21	235068_at	0.487679	0.000513524	0.0368629	9		KCNK1	204679_at	0.549327	0.007748	0.303371	1
RBBP5	205169_at	0.647253	0.000515307	0.0368629	1		MALT1	208309_s_at	0.354321	0.00775464	0.303371	18
DMWD	33768_at	-0.4195	0.00051675	0.0368629	19		IGSF3	202421_at	-0.368911	0.00776152	0.303371	1
RNF220	219988_s_at	-0.386172	0.000516815	0.0368629	1		IFIH1	219209_at	0.900579	0.0077739	0.303371	2
IPO8	225528_at	0.244141	0.000517196	0.0368629	12			202374_s_at	0.401657	0.00778265	0.303371
OPA1	214306_at	0.642785	0.000517374	0.0368629	3		FGFR3	204379_s_at	-0.797269	0.00780197	0.303383	4
TTYH3	224674_at	-0.41968	0.000517429	0.0368629	7		LINC00574	220904_at	0.311703	0.00784303	0.304237	6
PPFIA1	202066_at	0.401786	0.000518493	0.0368629	11		MAPK1	208351_s_at	0.423921	0.00790538	0.305911	22
GRSF1	201501_s_at	0.381566	0.00051968	0.0368629	4		TRIM45	219923_at	-0.36274	0.00794655	0.306705	1
TRMT44	1554192_s_at	-0.268073	0.000519839	0.0368629	4		EDF1	209058_at	-0.759016	0.00797368	0.306705	9
PCGF2	203792_x_at	-0.456487	0.000519844	0.0368629	17		MUC16	220196_at	-0.717687	0.00800833	0.306705	19
TUBGCP2	202476_s_at	-0.594239	0.000521649	0.0368629	10		MXRA5	209596_at	-0.379081	0.00805153	0.306705	X
WAC	222390_at	0.294031	0.00052232	0.0368629	10		ARPP19	214553_s_at	0.321516	0.0080668	0.306705	15
SAMD8	225950_at	0.458114	0.000522539	0.0368629	10		NR4A3	207978_s_at	0.481501	0.00807981	0.306705	9
MVD	203027_s_at	-0.500592	0.000522621	0.0368629	16		PLEKHS1	219857_at	-0.774636	0.00809395	0.306705	10
CYB561	210816_s_at	-0.625334	0.000522763	0.0368629	17		ERBB2	216836_s_at	-0.439573	0.00809949	0.306705	17
PIK3CB	212688_at	0.345516	0.000523309	0.0368629	3		CES2	209667_at	-0.504735	0.00810339	0.306705	16
CAPZB	37012_at	-0.346949	0.00052383	0.0368629	1		TOR1B	209593_s_at	0.570654	0.00811827	0.306705	9
	209079_x_at	-0.480669	0.000526748	0.0368629			DLGAP1	210750_s_at	0.233732	0.0081535	0.307308	18
SERPINB1	228726_at	0.419998	0.000526858	0.0368629	6		PML	211013_x_at	0.428939	0.00821088	0.307595	15
BRPF3	225217_s_at	0.393639	0.000528857	0.0368629	6		PROC	206259_at	-0.545099	0.00823744	0.307595	2
MAPRE3	214270_s_at	-1.13963	0.000529468	0.0368629	2		FAM3A	38043_at	-0.37158	0.00824112	0.307595	X
PAOX	50400_at	0.321558	0.000531489	0.0368629	10		LYN	210754_s_at	1.04725	0.00825557	0.307595	8
BCL2L1	206665_s_at	-0.8797	0.000531775	0.0368629	20		EIF5A	201123_s_at	1.40547	0.00828234	0.307595	17
PLPPR2	64899_at	-0.256441	0.000532572	0.0368629	19		CUL4B	202213_s_at	0.336257	0.00829341	0.307595	X
CASZ1	243386_at	0.597836	0.000533006	0.0368629	1		CUEDC2	218097_s_at	-0.398168	0.00829616	0.307595	10
	205392_s_at	-0.415444	0.000533648	0.0368629				204060_s_at	-0.490588	0.00835102	0.308638
CPSF6	226934_at	0.586149	0.000534515	0.0368629	12		OAS1	202869_at	1.16029	0.00836302	0.308638	12
RAB12	239891_x_at	0.478932	0.000535214	0.0368629	18			212593_s_at	-0.445894	0.00840362	0.308888
B4GALT3	210243_s_at	-0.303336	0.00053544	0.0368629	1		APP	200602_at	-0.734358	0.00840853	0.308888	21
CMPK1	217870_s_at	0.386149	0.000536511	0.0368629	1		ZBED5	218263_s_at	-0.595739	0.00845469	0.309869	11
MINK1	209241_x_at	-0.567501	0.000537173	0.0368629	17		GATD3A	202217_at	-0.381413	0.00853125	0.311958	21
EMC10	224727_at	-0.427029	0.000538909	0.0368974	19		MAFF	205193_at	0.385264	0.00858429	0.312495	22
STAP1	220059_at	0.645758	0.000541798	0.0370105	4		CHST4	220446_s_at	0.384494	0.00859311	0.312495	16
URM1	208101_s_at	-0.276701	0.000546004	0.0372129	9		ACACB	43427_at	-0.541931	0.00862634	0.312495	12
ARL14EP	226383_at	0.445461	0.000550593	0.0373811	11		KRT6B	209126_x_at	0.675036	0.00864036	0.312495	12
SETDB2	235338_s_at	0.396894	0.000550972	0.0373811	13		AKR7A2	214259_s_at	-0.71583	0.00870911	0.312495	1
UNG	202330_s_at	0.296311	0.000552247	0.0373829	12		KLF12	214276_at	0.298555	0.00871572	0.312495	13
MOB3A	235163_at	-0.393223	0.000556288	0.0374765	19		AK2	212173_at	0.275297	0.00879936	0.312495	1
TCHP	223455_at	0.268111	0.00055691	0.0374765	12		EXOSC10	207541_s_at	-0.461346	0.00884222	0.312495	1
HGSNAT	218017_s_at	-0.372437	0.000557388	0.0374765	8		RBM38	212430_at	-0.618002	0.00886995	0.312495	20
NR2F6	209261_s_at	-0.606969	0.000558728	0.0374779	19		PEBP1	210825_s_at	-0.558492	0.00893021	0.312495	12
RBM22	218134_s_at	0.349502	0.000559914	0.0374779	5		P2RY6	208373_s_at	0.310788	0.00893124	0.312495	11
OGDH	201282_at	-0.612237	0.000562746	0.0375226	7		CXCL8	202859_x_at	1.46671	0.00893156	0.312495	4
ABCD3	202850_at	0.333538	0.000564001	0.0375226	1		FLJ42627	220352_x_at	-0.664316	0.00894675	0.312495	16
HLA-DRB4	209728_at	1.90203	0.000565388	0.0375226	6			215373_x_at	-0.992477	0.00895092	0.312495
LPP	202822_at	0.459446	0.000566978	0.0375226	3		UBE2G2	209042_s_at	-0.39251	0.00895341	0.312495	21
ZNF738	229700_at	0.544283	0.000567222	0.0375226	19		PSMD12	202352_s_at	0.671579	0.00896295	0.312495	17
RAB5C	201140_s_at	-0.576571	0.000568106	0.0375226	17		CDC5L	209055_s_at	0.622321	0.00899106	0.312495	6
POP5	204839_at	0.229946	0.000569969	0.0375489	12			210681_s_at	0.553053	0.00903366	0.312495
CLASRP	204978_at	-0.53775	0.000571546	0.0375489	19		SYF2	202553_s_at	-0.431814	0.00903784	0.312495	1
CDC42	226400_at	-0.527199	0.000572382	0.0375489	1		BIN3	222199_s_at	-0.383264	0.00905832	0.312495	8
LYRM7	231840_x_at	0.594754	0.000573524	0.0375489	5		DUT	208956_x_at	-0.700412	0.00906677	0.312495	15
RAPGEF1	226389_s_at	-0.389039	0.000576768	0.0375636	9		TRIOBP	202795_x_at	-0.354996	0.00908332	0.312495	22
ICE1	209654_at	0.438617	0.000577773	0.0375636	5		GPX4	201106_at	-0.512092	0.00909721	0.312495	19
AGBL5	231857_s_at	-0.540934	0.000578076	0.0375636	2			221477_s_at	0.989008	0.00909817	0.312495
CCT8	200873_s_at	0.245524	0.000580519	0.0375636	21		CLEC11A	205131_x_at	-0.359763	0.00910327	0.312495	19
CEBPZOS	229746_x_at	0.387632	0.00058101	0.0375636	2		CD80	207176_s_at	0.303591	0.00910366	0.312495	3
HSP90AA1	214328_s_at	0.185278	0.000583733	0.0375636	14		FBXW12	215600_x_at	-1.06944	0.00912018	0.312495	3
NCKAP1	217465_at	0.684495	0.000584421	0.0375636	2			213223_at	-0.249418	0.00912473	0.312495
SPTY2D1	229594_at	0.3656	0.000584769	0.0375636	11		SGF29	221822_at	-0.359535	0.0091393	0.312495	16
ALMS1	214220_s_at	0.390436	0.000585048	0.0375636	2		GUSB	202605_at	-0.533241	0.00915485	0.312495	7
MRPL20	220526_s_at	0.35688	0.000586541	0.0375788	1		PES1	202212_at	-0.443898	0.00918198	0.312495	22
GAPVD1	212802_s_at	0.271774	0.000589334	0.0376608	9		CCDC51	218722_s_at	-0.254563	0.00918444	0.312495	3
ETV6	239364_at	-0.559574	0.000592266	0.0376608	12		RBMS1	209868_s_at	0.817321	0.00919277	0.312495	2
FOXN3	241984_at	-0.467139	0.000592272	0.0376608	14		IDE	203328_x_at	0.34616	0.00928866	0.31502	10
WDR43	214662_at	0.404854	0.000592855	0.0376608	2		COX4I1	200086_s_at	-0.477873	0.00931649	0.31502	16
	218571_s_at	0.256488	0.000595916	0.0377386			MYCL	214058_at	-0.455022	0.00932961	0.31502	1
GAS2	205848_at	0.450992	0.000596603	0.0377386	11		CHMP1A	201933_at	-0.469275	0.0093634	0.31502	16
EIF4G3	201936_s_at	0.408787	0.00059836	0.0377569	1		DHX15	201386_s_at	0.791188	0.00936583	0.31502	4
WNT7B	238105_x_at	-0.311091	0.000600553	0.0377569	22		NIT2	218557_at	-0.542678	0.00938562	0.315021	3
DCP2	212919_at	0.424588	0.000600679	0.0377569	5		SOCS1	210001_s_at	0.608009	0.00943453	0.315997	16
KLHL42	225961_at	0.636366	0.000603959	0.037819	12		ARFGEF1	216266_s_at	0.997455	0.00956971	0.319844	8
GPR137	221966_at	-0.427308	0.000607299	0.037819	11		EEF1D	214394_x_at	-0.608862	0.00961363	0.319844	8
FXR2	35265_at	-0.409619	0.000608423	0.037819	17		TPM4	212481_s_at	0.553971	0.00963965	0.319844	19
TSEN2	244391_at	0.34383	0.000609134	0.037819	3		MGEA5	200899_s_at	-0.491446	0.00966174	0.319844	10
NMD3	231870_s_at	0.317434	0.000609737	0.037819	3		RABGAP1	215070_x_at	-0.463533	0.00966679	0.319844	9
BCL6	215990_s_at	-0.805354	0.000610494	0.037819	3			206754_s_at	-1.10104	0.00967088	0.319844
SH3GL1	201851_at	-0.328292	0.000611089	0.037819	19		FOXN3	205021_s_at	0.337617	0.00971445	0.319844	14
HMGB1	224734_at	0.359279	0.000612145	0.037819	13		SAMHD1	204502_at	0.490732	0.00971909	0.319844	20
PSPH	205194_at	0.621149	0.000613211	0.037819	7		BUD31	205690_s_at	-0.501611	0.00978565	0.319844	7
DDX54	225428_s_at	-0.572029	0.000615033	0.037819	12		DDRGK1	218159_at	-0.417912	0.00978749	0.319844	20
SPICE1	234995_at	0.441033	0.000615569	0.037819	3		DOCK6	222004_s_at	0.318063	0.00979078	0.319844	19
PPM1L	229506_at	0.443769	0.000621853	0.037876	3			214808_at	-0.669789	0.0098035	0.319844
SARNP	224914_s_at	0.349564	0.000624104	0.037876	12		SLC35D2	213083_at	-0.413129	0.00981019	0.319844	9
NFX1	1553103_at	0.391249	0.000624267	0.037876	9		TUBB1	208601_s_at	-0.240146	0.0098845	0.321242	20
F11R	223000_s_at	0.260918	0.000624701	0.037876	1		GAS2L1	31874_at	-0.369354	0.00990724	0.321242	22
CAND1	208838_at	0.436155	0.000625587	0.037876	12			212929_s_at	-0.506254	0.00994949	0.321242
PPIL6	1553684_at	0.327669	0.0006271	0.037876	6			201894_s_at	0.574605	0.00996669	0.321242
SCNN1A	215026_x_at	-0.436175	0.000629305	0.037876	12		GCHFR	204867_at	-0.552713	0.00997947	0.321242	15
MED15	222175_s_at	-0.496946	0.000631048	0.037876	22		ATP5ME	207335_x_at	-0.655968	0.00999844	0.321242	4
PBDC1	223294_at	0.415827	0.000632061	0.037876	X		PEX14	33760_at	-0.474674	0.0100064	0.321242	1
	242384_at	0.771304	0.000633507	0.037876			TMEM248	218008_at	0.437404	0.0100323	0.321242	7
HNRNPC	200014_s_at	0.295881	0.000634399	0.037876	14		CGGBP1	206861_s_at	0.384247	0.0100349	0.321242	3
ABTB1	226442_at	-0.456249	0.000635879	0.037876	3		NOVA2	206477_s_at	-0.322542	0.0100545	0.321242	19
SSX2IP	203019_x_at	0.400302	0.000636144	0.037876	1		OBSL1	212776_s_at	-0.395585	0.0101901	0.324923	2
TTC39B	232000_at	0.52309	0.00063629	0.037876	9		ELMO2	221528_s_at	0.306563	0.0102363	0.325426	20
ARHGEF40	58780_s_at	0.441256	0.000636615	0.037876	14			211495_x_at	0.482692	0.0102796	0.325426
RXRB	209148_at	-0.285492	0.0006377	0.037876	6		KPNB1	208975_s_at	0.446593	0.010306	0.325426	17
FBXL12	220127_s_at	-0.233011	0.00063873	0.037876	19		PDIA6	216640_s_at	0.562003	0.0103159	0.325426	2
SEC22A	238078_at	0.500309	0.000639725	0.037876	3		ASH2L	209517_s_at	0.320789	0.0103393	0.325426	8
SORBS3	207788_s_at	-0.877251	0.00064055	0.037876	8		MT1G	204745_x_at	0.510522	0.0103485	0.325426	16
DCAF15	221851_at	-0.600316	0.000642632	0.0378998	19		ABCF2	209247_s_at	0.399125	0.0103488	0.325426	7
PAN3-AS1	243092_at	0.46417	0.000643486	0.0378998	13		NET1	201829_at	-0.589934	0.0103931	0.325525	10
SARAF	200847_s_at	0.340902	0.000648339	0.0380119	8		PGGHG	219359_at	-0.560624	0.0104076	0.325525	11
	223839_s_at	0.698396	0.000648739	0.0380119			REPIN1	219041_s_at	-0.397749	0.0104207	0.325525	7
AAK1	225522_at	0.278241	0.0006492	0.0380119	2		SPAG8	206815_at	-0.790903	0.0104336	0.325525	9
PPM1K	235061_at	0.683897	0.00065122	0.0380228	4			214494_s_at	-0.42193	0.0104932	0.326731
TRIM29	211002_s_at	-0.570699	0.000651929	0.0380228	11		KIF5B	201992_s_at	0.529225	0.0105133	0.326731	10
RORC	206419_at	-0.343835	0.000653943	0.0380661	1		MACF1	208634_s_at	-0.318767	0.0105772	0.328078	1
U2AF2	218382_s_at	-0.474093	0.000655538	0.0380849	19		ETV6	205585_at	0.380134	0.0106009	0.328174	12
SZRD1	212002_at	-0.461245	0.000656971	0.0380941	1		SDHA	201093_x_at	-0.331017	0.0106443	0.328881	5
CPT2	204264_at	0.391775	0.000663495	0.0383459	1		JAG2	32137_at	-0.478955	0.0106798	0.329338	14
DIAPH1	213514_s_at	-0.347084	0.000664886	0.0383459	5		GSS	201415_at	-0.57745	0.0107536	0.330922	20
	212687_at	0.344799	0.000665641	0.0383459			HSP90B1	216450_x_at	0.562494	0.0107839	0.330922	12
METRN	228419_at	-0.401171	0.000666439	0.0383459	16		PRDX2	215067_x_at	-0.759289	0.0107934	0.330922	19
HMGA1	206074_s_at	-0.558084	0.000668797	0.0383665	6		ARL6IP4	218216_x_at	-0.451301	0.0108209	0.331129	12
COX16	223191_at	0.325143	0.000669362	0.0383665	14		PPFIBP2	212841_s_at	-0.52388	0.0108644	0.331824	11
RAPGEF2	203097_s_at	0.306876	0.000675317	0.0386338	4			216043_x_at	-0.443577	0.0109476	0.333518
	231274_s_at	-0.94624	0.00068177	0.0388565			MINK1	214246_x_at	-0.565824	0.0110144	0.333518	17
	229733_s_at	-0.566002	0.000681806	0.0388565			ALDH4A1	203722_at	-0.372293	0.0110523	0.333518	1
CAPRIN1	243370_at	0.356401	0.000686049	0.039024	11		C2orf54	220149_at	-0.392943	0.0110555	0.333518	2
	220602_s_at	-0.474641	0.000688575	0.0390933			REX1BD	51200_at	-0.467784	0.0110774	0.333518	19
ZFP36L2	201367_s_at	-0.943255	0.000692074	0.0391674	2		SSR1	200889_s_at	0.562031	0.0110848	0.333518	6
	209475_at	0.475256	0.000692499	0.0391674			SLC39A8	219869_s_at	0.439386	0.0111603	0.333518	4
MAPRE3	203842_s_at	-0.481577	0.000694654	0.0392152	2		ADD1	208030_s_at	-0.351673	0.0112067	0.333518	4
DTX3	49049_at	-0.642772	0.000699803	0.0393674	12		MBD3	41160_at	-0.428379	0.0112229	0.333518	19
UBR2	212760_at	0.341719	0.000699982	0.0393674	6		CDC42	210232_at	0.251438	0.0112308	0.333518	1
PAFAH2	205233_s_at	0.32858	0.000705599	0.0396089	1		FASTK	214114_x_at	-0.39947	0.0112383	0.333518	7
SOWAHC	219496_at	0.476871	0.000708781	0.0396421	2		C21orf91	220941_s_at	0.394496	0.0112685	0.333518	21
ACTR2	234210_x_at	0.549482	0.000709277	0.0396421	2		SSX2IP	203015_s_at	0.248492	0.0112929	0.333518	1
ZFYVE16	203651_at	0.500669	0.000710165	0.0396421	5		UBE2D3	200669_s_at	0.777319	0.0113079	0.333518	4
ENDOV	238401_at	-0.364953	0.000713629	0.0397604	17		DYSF	218660_at	0.345264	0.0113273	0.333518	2
C16orf72	228373_at	0.33829	0.000714944	0.0397604	16		DDX42	201788_at	-0.304398	0.0113339	0.333518	17
IER3IP1	211406_at	0.520309	0.000718473	0.0398778	18		PINK1	209019_s_at	-0.375367	0.0113408	0.333518	1
CAD	202715_at	-0.38661	0.000719719	0.0398778	2		GNPTAB	212959_s_at	-0.549734	0.0113639	0.333518	12
	243264_s_at	0.42041	0.000721158	0.0398836			BCL2L14	221241_s_at	0.583439	0.0114861	0.333518	12
ZBTB3	220391_at	0.326731	0.000724632	0.0400018	11		MFSD12	220178_at	-0.401948	0.0114864	0.333518	19
RAB11FIP2	203884_s_at	0.452695	0.000727626	0.0400931	10		COX6B1	201441_at	-0.428029	0.0114966	0.333518	19
PRKAR2A	213052_at	-0.265668	0.000729631	0.040111	3		HSPBAP1	219284_at	-0.303503	0.0115005	0.333518	3
NFATC1	208196_x_at	-0.426522	0.000730631	0.040111	18		IFIT5	203596_s_at	0.54679	0.0115066	0.333518	10
PLAC9	230246_at	-0.33461	0.000733351	0.0401277	10		ARF3	211622_s_at	0.314191	0.0115192	0.333518	12
SPDEF	214403_x_at	-0.334363	0.000733783	0.0401277	6		OASL	210797_s_at	0.628563	0.0115258	0.333518	12
LOC642852	228909_at	0.470681	0.000734959	0.0401277	21		PKP4	201929_s_at	0.661104	0.0115555	0.333518	2
	1559642_a_at	-0.298823	0.000741754	0.0403696			SETX	201964_at	0.61225	0.0115774	0.333518	9
DCUN1D5	223151_at	0.290973	0.000743204	0.0403696	11		WDR46	209196_at	-0.345198	0.0115827	0.333518	6
CEP295	229878_at	0.279884	0.000743437	0.0403696	11		IDI1	204615_x_at	0.50706	0.011621	0.333518	10
AQP1	207542_s_at	-0.499477	0.000755358	0.0409333	7		DAPP1	219290_x_at	-0.711311	0.0116368	0.333518	4
GOLIM4	238002_at	0.538437	0.000756555	0.0409333	3		RASSF7	40359_at	-0.294614	0.0116504	0.333518	11
UBE2B	202334_s_at	0.34355	0.000761065	0.0409418	5		ITPR1	211323_s_at	0.479424	0.0116534	0.333518	3
NFATC2IP	229235_at	0.646322	0.00076197	0.0409418	16		CEBPA	204039_at	-0.367831	0.0117198	0.333518	19
DYRK1B	217270_s_at	-0.615842	0.000765351	0.0409418	19		LILRA2	211100_x_at	0.341217	0.0117719	0.333518	19
SKP1	200718_s_at	0.1378	0.000765697	0.0409418	5		ZNF160	214715_x_at	-1.13185	0.0117894	0.333518	19
TAF1A	206613_s_at	0.474811	0.000766447	0.0409418	1		DLG5	201681_s_at	-0.443791	0.0117906	0.333518	10
STXBP4	237706_at	0.322503	0.000766702	0.0409418	17		ZFR2	215419_at	-0.358404	0.0118033	0.333518	19
SLC25A37	228527_s_at	-0.630928	0.000769228	0.0409418	8		SYNRG	221937_at	-0.30198	0.01187	0.333518	17
CYB5B	201634_s_at	0.398817	0.000769619	0.0409418	16		MET	211599_x_at	0.474164	0.011882	0.333518	7
HNRNPD	200073_s_at	0.295686	0.000769661	0.0409418	4		VRK2	205126_at	0.364947	0.0119005	0.333518	2
GBP6	1559607_s_at	0.475575	0.000770395	0.0409418	1		CAPRIN1	200722_s_at	0.65589	0.0119138	0.333518	11
RIPK4	234730_s_at	-0.847067	0.000772037	0.0409563	21		KPNA1	213741_s_at	0.290778	0.0119313	0.333518	3
WBP4	203598_s_at	0.43372	0.000778475	0.0412247	13		GPC1	202756_s_at	-0.443221	0.0119564	0.333518	2
MAPRE3	203841_x_at	-1.09838	0.000780181	0.0412421	2		ZNF446	219900_s_at	-0.350039	0.0119667	0.333518	19
	212700_x_at	-0.270927	0.000784421	0.0413132			RPS28	208904_s_at	-0.42912	0.0119691	0.333518	19
2018-03-08	231933_at	-0.341979	0.000786399	0.0413132	10		SEMA5A	205405_at	-0.47577	0.0120075	0.333518	5
	217842_at	0.463391	0.000788533	0.0413132			RAB27A	209515_s_at	0.545371	0.0120087	0.333518	15
MIA3	212310_at	0.498838	0.000788838	0.0413132	1		FAM53B	203206_at	-0.356698	0.0120122	0.333518	10
SP100	202863_at	0.303318	0.000790229	0.0413132	2		AMD1	201196_s_at	0.470523	0.012018	0.333518	6
SNED1	1554798_at	-0.343927	0.000791788	0.0413132	2		PLPPR3	220798_x_at	-0.715677	0.0120278	0.333518	19
AAAS	218075_at	-0.35593	0.000792219	0.0413132	12		USP7	201498_at	-0.505648	0.0120283	0.333518	16
ATP9B	214934_at	0.339572	0.000792573	0.0413132	18		SH2B3	203320_at	0.404826	0.0120308	0.333518	12
SLC7A6	203580_s_at	0.374543	0.000798576	0.0413796	16		WWC1	213085_s_at	-0.441718	0.0120333	0.333518	5
PLXNB1	215668_s_at	-0.462241	0.000798641	0.0413796	3		GALT	203179_at	-0.344974	0.0120803	0.333518	9
SLC27A4	225779_at	-0.325613	0.000798726	0.0413796	9		IFIT1	203153_at	1.40542	0.0121202	0.333518	10
MYOD1	206657_s_at	-0.315764	0.000799819	0.0413796	11		NBN	202907_s_at	0.791538	0.0121245	0.333518	8
SLC30A9	202614_at	0.302406	0.000800761	0.0413796	4		CHD4	201184_s_at	-0.304768	0.0121612	0.333518	12
SLC2A4RG	218494_s_at	-0.457445	0.000804928	0.0414405	20		SIGIRR	52940_at	-0.405726	0.0121981	0.333518	11
ANKLE2	212200_at	0.440162	0.000805545	0.0414405	12		MYBBP1A	219098_at	-0.35044	0.0122737	0.333518	17
AP2A1	234068_s_at	-0.741676	0.000806096	0.0414405	19		LRRC59	222231_s_at	0.662177	0.0122835	0.333518	17
SLC25A14	204587_at	0.26503	0.000810161	0.0415781	X		MAPRE1	200713_s_at	0.410042	0.0122963	0.333518	20
PNPLA2	212705_x_at	-0.52553	0.000814744	0.0416918	11		IL15RA	207375_s_at	0.386524	0.0122972	0.333518	10
MCOLN1	219952_s_at	-0.53117	0.000815163	0.0416918	19		RETREG3	212697_at	-0.637107	0.012332	0.333518	17
TMED4	1558053_s_at	0.309159	0.000816726	0.0417004	7		YY1AP1	217836_s_at	-0.421225	0.0123403	0.333518	1
XYLT1	213725_x_at	0.440752	0.000823233	0.0419611	16		GPR27	221306_at	0.371237	0.012363	0.333518	3
NSRP1	223236_at	0.396945	0.000826165	0.0419655	17			211672_s_at	0.77194	0.0123701	0.333518
	242576_x_at	0.823609	0.000827107	0.0419655			UROD	208971_at	-0.332787	0.012388	0.333518	1
ZNF507	226327_at	0.390804	0.000828118	0.0419655	19		MAFF	36711_at	1.57492	0.0124131	0.333518	22
ATP2A3	213042_s_at	-0.726561	0.000830657	0.0419655	17		NOTCH1	218902_at	-0.382801	0.0124137	0.333518	9
PDE1B	206444_at	-0.342192	0.000831849	0.0419655	12		POLR1B	220113_x_at	-0.786205	0.0124142	0.333518	2
FASTK	210975_x_at	-0.307144	0.000834681	0.0419655	7		CTSB	213275_x_at	-0.748256	0.0124665	0.333518	8
	242612_at	0.525801	0.000838819	0.0419655			MAPKBP1	213394_at	-0.3293	0.0124703	0.333518	15
ADAP1	219150_s_at	-0.355324	0.00083953	0.0419655	7		IDI1	208881_x_at	0.494793	0.0124707	0.333518	10
MARVELD2	235141_at	0.347363	0.000839826	0.0419655	5		CD38	205692_s_at	0.647044	0.0125483	0.333518	4
	218680_x_at	0.319478	0.000840964	0.0419655				208929_x_at	-0.461994	0.012565	0.333518
YWHAZ	214848_at	0.329597	0.000841795	0.0419655	8		RBM6	201967_at	-0.652423	0.0125817	0.333518	3
VPS41	235625_at	0.605054	0.000843162	0.0419655	7		TNPO3	212318_at	-0.43396	0.0125873	0.333518	7
TP53INP1	225912_at	0.28126	0.000844242	0.0419655	8		MRPS30	222275_at	-0.292805	0.012588	0.333518	5
BTG2	201235_s_at	-0.798638	0.00084571	0.0419655	1		SNRPC	201342_at	-0.253996	0.0126051	0.333518	6
ASH1L-AS1	1554057_at	0.382184	0.000846883	0.0419655	1		JAK2	205842_s_at	0.388277	0.0126192	0.333518	9
	240550_at	-0.274279	0.00084874	0.0419655			LDLRAD4	209573_s_at	0.37408	0.0126201	0.333518	18
	232693_s_at	-0.385893	0.000849846	0.0419655				211271_x_at	0.304702	0.0126577	0.333518
LSM5	202903_at	0.472614	0.000849914	0.0419655	7		CALML3	210020_x_at	-0.801064	0.0127109	0.333518	10
UBE2I	208760_at	0.372709	0.00084997	0.0419655	16		PSMA3	201532_at	0.884162	0.0127169	0.333518	14
2018-09-12	230947_at	-0.313029	0.000852056	0.0419905	16			60528_at	-0.354871	0.0127319	0.333518
MGEA5	200899_s_at	0.392742	0.000853283	0.0419905	10		SNRNP35	205300_s_at	-0.353991	0.0127381	0.333518	12
ELK4	238761_at	0.610308	0.000862691	0.0422595	1		RRAD	204802_at	-0.609643	0.0127712	0.333518	16
EZH2	203358_s_at	0.507318	0.000862933	0.0422595	7		CHKB	204193_at	-0.29542	0.0127793	0.333518	22
	226694_at	0.576969	0.000862987	0.0422595			POR	208928_at	-0.541792	0.0128015	0.333518	7
FASTK	202676_x_at	-0.308197	0.000867045	0.0423848	7			220981_x_at	-0.376858	0.0128194	0.333518
CYP2A6	211295_x_at	-0.44975	0.00086958	0.0423848	19		INSR	207851_s_at	0.455765	0.012835	0.333518	19
PIP4K2A	229713_at	-0.664945	0.000871993	0.0423848	10		NDUFV1	208714_at	-0.588705	0.0128691	0.333518	11
AR	226197_at	0.453711	0.000873095	0.0423848	X		SF3B2	200619_at	-0.385747	0.0128804	0.333518	11
SLC1A4	209611_s_at	-0.448214	0.000876646	0.0423848	2		NDUFS6	203606_at	-0.565149	0.0128891	0.333518	5
UCP2	208998_at	-0.415501	0.000876713	0.0423848	11		CALU	200756_x_at	0.3216	0.0129521	0.333518	7
ARMCX3	222444_at	0.606026	0.000877359	0.0423848	X		ISG20	33304_at	1.00181	0.0129804	0.333518	15
RAMMET	225210_s_at	0.37224	0.000878196	0.0423848	15		SPCS2	201239_s_at	0.615088	0.0129837	0.333518	11
OSTF1	204479_at	0.437291	0.000879333	0.0423848	9		USP18	219211_at	0.627186	0.0130062	0.333518	22
NFIB	213033_s_at	0.531023	0.000879712	0.0423848	9		PSAP	200871_s_at	-0.41739	0.0130077	0.333518	10
KBTBD7	229970_at	0.536458	0.000886987	0.0426098	13		IRS2	209184_s_at	0.608727	0.0130119	0.333518	13
LYPLA2	215566_x_at	-0.271768	0.000888411	0.0426098	1		FAM160B2	218337_at	-0.381513	0.0130628	0.334287	8
	221123_x_at	-0.394429	0.000891199	0.0426098			HDLBP	221767_x_at	-0.297434	0.0130942	0.334553	2
	65133_i_at	-0.811608	0.000891341	0.0426098			OCEL1	205441_at	-0.417178	0.0131349	0.335056	19
YWHAQ	212426_s_at	0.334374	0.000891651	0.0426098	2		PI3	41469_at	0.699618	0.0132246	0.336361	20
SNRPA1	206055_s_at	0.354359	0.000894849	0.0426098	15		METTL7A	209703_x_at	-0.815377	0.0132298	0.336361	12
	216559_x_at	0.216382	0.000894856	0.0426098				217586_x_at	-0.749673	0.0132494	0.336361
HMGCS1	221750_at	0.482173	0.000895774	0.0426098	5		NAP1L1	204528_s_at	-0.412859	0.0132973	0.337029	12
NFS1	1554321_a_at	-0.447196	0.000901299	0.0428046	20		PLS1	205190_at	0.679798	0.013337	0.337029	3
NPM1	200063_s_at	0.264196	0.000904888	0.0428987	5		NUDC	201173_x_at	-0.400281	0.0133391	0.337029	1
SIRT2	220605_s_at	-0.326918	0.000906148	0.0428987	19		KCTD15	218553_s_at	0.287661	0.0133692	0.337254	19
HOOK2	218780_at	-0.335434	0.000909487	0.0429887	19		PHKB	202739_s_at	-0.541073	0.0134076	0.337503	16
INO80D	231152_at	-0.779047	0.000912763	0.0430755	2		POLR2H	209302_at	-0.374879	0.0134222	0.337503	3
SLC25A16	214140_at	0.278384	0.000918603	0.0432582	10		ACTB	200801_x_at	0.34835	0.0134507	0.337503	7
TRIM24	213301_x_at	0.423105	0.000919526	0.0432582	7		MYO15B	59375_at	-0.338989	0.0134637	0.337503	17
SLC35A2	207439_s_at	-0.815266	0.000923221	0.043282	X		AP3B1	203142_s_at	0.474139	0.0134943	0.337738	5
WIZ	221783_at	-0.447928	0.000924122	0.043282	19		DTYMK	203270_at	-0.328703	0.0135211	0.33788	2
MUC1	211695_x_at	-0.56428	0.000924372	0.043282	1		DPYSL3	201430_s_at	0.555988	0.0135563	0.338228	5
LRIG2	238653_at	0.488932	0.000927183	0.0433458	1		ZC3H14	204216_s_at	0.28263	0.0135813	0.338323	14
DHX29	212649_at	0.630053	0.000928779	0.0433527	5		CCL2	216598_s_at	0.446185	0.0136599	0.33975	17
VAMP2	201557_at	-0.492882	0.000930646	0.0433722	17		LILRA2	211101_x_at	0.331934	0.0137197	0.339828	19
ZER1	202448_s_at	-0.495037	0.000933485	0.0434368	9		COMMD10	218439_s_at	0.587926	0.0137312	0.339828	5
NMT1	201159_s_at	-0.340064	0.000940249	0.04366	17		C21orf2	203994_s_at	-0.474658	0.0137327	0.339828	21
SPPL2B	215833_s_at	-0.625832	0.000941201	0.04366	19		SAP30BP	217965_s_at	-0.366525	0.0137483	0.339828	17
RB1CC1	202034_x_at	0.50126	0.000945286	0.0437817	8		B3GAT3	203452_at	-0.348431	0.0138537	0.341523	11
PAXIP1	212825_at	0.350982	0.000947802	0.0438303	7		AKR7A2	202139_at	-0.565796	0.0138597	0.341523	1
CCT6A	201326_at	0.38353	0.000952088	0.0439606	7		SMC4	201663_s_at	0.3459	0.0138838	0.341588	3
TNFSF15	229242_at	0.473174	0.000953834	0.0439734	9		CYP3A4	208367_x_at	0.286053	0.0139376	0.34191	7
ASXL2	1555266_a_at	-0.724799	0.000955462	0.0439806	2		NOSIP	217950_at	-0.613896	0.0139454	0.34191	19
SERBP1	227369_at	0.462114	0.000962659	0.0442439	1		CDIPT	201253_s_at	-0.398314	0.0139645	0.34191	16
TGOLN2	1554608_at	0.455969	0.000966428	0.0443489	2		CYP27A1	203979_at	-0.52965	0.0139985	0.34191	2
LLPH	224446_at	0.510242	0.000970556	0.0444105	12		PANX1	204715_at	0.313689	0.0140041	0.34191	11
ATG13	209021_x_at	-0.335703	0.000970737	0.0444105	11		CNPY3	217931_at	-0.38823	0.014027	0.341918	6
ZNF598	225104_at	-0.313963	0.000975677	0.0444146	16		LOC220077	216385_at	0.261984	0.0140473	0.341918	11
	241788_x_at	0.560207	0.000977341	0.0444146			CELF1	221742_at	-0.388783	0.0140734	0.34203	11
PHF21A	203278_s_at	0.306486	0.000979474	0.0444146	11		EIF2B5	212351_at	-0.348166	0.0141146	0.34251	3
CEP83	239282_at	0.533945	0.000980686	0.0444146	12		PLXNA1	221538_s_at	-0.414479	0.0141702	0.343338	3
CLIP4	226425_at	0.539858	0.000980799	0.0444146	2		EPHB4	202894_at	-0.444759	0.0142511	0.344113	7
	240113_at	0.335621	0.000983299	0.0444146			CASP1	211366_x_at	0.560903	0.0142655	0.344113	11
DUSP22	218845_at	0.253315	0.000984437	0.0444146	6		SP110	208392_x_at	0.40963	0.0143296	0.344113	2
	216484_x_at	-0.287662	0.000984527	0.0444146			MVB12B	52975_at	-0.335432	0.0143398	0.344113	9
GSDMB	215659_at	0.629014	0.000984805	0.0444146	17		SLC16A5	206600_s_at	-0.611482	0.0143902	0.344113	17
LMF2	212682_s_at	-0.344869	0.000989987	0.0444146	22			37796_at	-0.315604	0.0144007	0.344113
	221540_x_at	0.545647	0.000994065	0.0444146			ZBED1	203043_at	-0.314365	0.0144143	0.344113	X
ACSL3	201660_at	0.356409	0.000994384	0.0444146	2		TRIO	208178_x_at	0.377783	0.0144159	0.344113	5
AGO1	228120_at	0.345942	0.000995324	0.0444146	1		DIP2A	215529_x_at	-0.645138	0.0144266	0.344113	21
	226544_x_at	0.269196	0.000996976	0.0444146			SP110	209761_s_at	0.676716	0.014431	0.344113	2
	229417_at	0.298849	0.000999318	0.0444146				200753_x_at	0.616283	0.0144555	0.344113
PACSIN2	1554691_a_at	-0.534352	0.000999355	0.0444146	22		RBP1	203423_at	-0.515865	0.0144613	0.344113	3
BRAP	41512_at	0.365775	0.000999768	0.0444146	12		NPHS2	220424_at	0.341185	0.0145129	0.34429	1
	242590_at	0.369833	0.00100028	0.0444146				213460_x_at	-0.521947	0.014533	0.34429
BLNK	207655_s_at	0.533572	0.00100054	0.0444146	10		BCAP31	200837_at	-0.500425	0.014569	0.34429	X
RFWD3	218564_at	0.405116	0.00100179	0.0444146	16		SLC25A14	204587_at	-0.333085	0.0146567	0.34429	X
LYRM2	221311_x_at	0.39111	0.001002	0.0444146	6		HAUS2	220071_x_at	-0.872946	0.0146575	0.34429	15
BTBD2	207722_s_at	-0.525477	0.00100463	0.0444418	19		CBX6	202047_s_at	-0.347363	0.0146614	0.34429	22
ACVR2A	228416_at	0.533452	0.00100559	0.0444418	2		TMEM222	52078_at	-0.207195	0.0147099	0.34429	1
ARFIP2	202109_at	-0.420587	0.00100786	0.0444767	11		SCNN1A	203453_at	-0.400691	0.0147416	0.34429	12
ARHGEF7	202547_s_at	-0.399321	0.00101996	0.0448458	13		TNFAIP3	202643_s_at	0.894625	0.0147533	0.34429	6
MAP3K7	206854_s_at	0.485029	0.00102006	0.0448458	6		CA5B	207129_at	0.28195	0.0147545	0.34429	X
GTPBP1	226359_at	-0.464707	0.0010253	0.0448458	22		IFI44	214453_s_at	1.19495	0.0148043	0.34429	1
ZNF316	227170_at	-0.396645	0.00102534	0.0448458	7		ICMT	201611_s_at	-0.357692	0.0148198	0.34429	1
HSCB	223647_x_at	0.44705	0.00102822	0.0448458	22		OVOL2	211778_s_at	-0.335557	0.014825	0.34429	20
GNAQ	224861_at	0.274657	0.00102864	0.0448458	9			215971_at	0.334002	0.0148332	0.34429
NR6A1	211402_x_at	-0.224321	0.00102957	0.0448458	9		BAZ1A	217986_s_at	0.673075	0.0148639	0.34429	14
TCF4	212387_at	0.409456	0.00103233	0.0448458	18		MZT2B	220720_x_at	-0.993922	0.0148694	0.34429	2
PKDCC	225380_at	-0.357847	0.00103313	0.0448458	2		CLINT1	201768_s_at	0.579466	0.0148934	0.34429	5
FXR1	201637_s_at	0.308687	0.00103404	0.0448458	3		CEP131	214742_at	-0.405982	0.0149018	0.34429	17
ZNF445	229766_at	0.297433	0.00103477	0.0448458	3		GLB1L	206540_at	-0.512634	0.0149355	0.34429	2
UBLCP1	227413_at	0.465698	0.00103499	0.0448458	5		ENDOG	204824_at	-0.519765	0.0149364	0.34429	9
AGAP11	1557382_x_at	-0.251377	0.00103825	0.0448458	10		RUVBL2	201459_at	-0.537046	0.0150023	0.34429	19
	232927_at	0.805842	0.00103883	0.0448458			UGT2B15	207392_x_at	-0.274181	0.0150095	0.34429	4
NRAS	224985_at	0.299144	0.00104006	0.0448458	1		MLANA	206427_s_at	0.251869	0.0150258	0.34429	9
	234076_at	-0.270298	0.00104123	0.0448458			CIRBP	200810_s_at	-0.62395	0.0150487	0.34429	19
AKT2	225471_s_at	-0.363914	0.00104237	0.0448458	19		MAPK14	210449_x_at	0.347193	0.0150496	0.34429	6
CENPJ	223513_at	0.5592	0.0010432	0.0448458	13		CTBP2	201220_x_at	-0.38482	0.0150694	0.34429	10
	228823_at	-0.408424	0.00104725	0.0449366				206792_x_at	-0.801421	0.0150698	0.34429
RBM15	219286_s_at	0.357465	0.00104954	0.0449366	1			200875_s_at	-0.617167	0.0150748	0.34429
ADNP2	203322_at	0.281523	0.00104982	0.0449366	18		SLC35B1	202433_at	0.491941	0.0151152	0.34429	17
CACNG6	1552863_a_at	-0.550848	0.0010546	0.0450768	19		DCAF11	201886_at	-0.360113	0.0151318	0.34429	14
SLC30A2	224485_s_at	-0.326083	0.00105925	0.0451577	1			217324_at	0.287606	0.0151881	0.34429
INSIG2	209566_at	0.379209	0.00105952	0.0451577	2		ATP6V0E1	214150_x_at	-0.389864	0.0152051	0.34429	5
ATP2A3	207521_s_at	-0.852772	0.00106714	0.0452305	17		YBX2	219704_at	0.315509	0.0152218	0.34429	17
EIF3A	200597_at	0.431451	0.00106879	0.0452305	10		DNAI2	220636_at	-0.739536	0.0152773	0.34429	17
USP9X	230543_at	-0.736763	0.00107069	0.0452305	X		ANKRD12	212286_at	0.520916	0.0152788	0.34429	18
ANKRD6	204671_s_at	0.424058	0.0010719	0.0452305	6		OASL	205660_at	0.744797	0.0152789	0.34429	12
MBTPS2	226760_at	0.364364	0.0010724	0.0452305	X		FAM208A	209285_s_at	-0.314588	0.0152852	0.34429	3
PPARD	37152_at	0.270612	0.00107448	0.0452305	6		SETD1B	213153_at	-0.285768	0.0153325	0.34429	12
PCIF1	221762_s_at	-0.468453	0.00107672	0.0452305	20		INTS1	212212_s_at	-0.487416	0.0153452	0.34429	7
SLC6A9	207043_s_at	-0.728444	0.00107741	0.0452305	1		CSF3	207442_at	0.454501	0.0153669	0.34429	17
WDTC1	216036_x_at	-0.47808	0.00107885	0.0452305	1			217994_x_at	-0.357114	0.0153842	0.34429
AGAP2	206152_at	-0.325779	0.00108033	0.0452305	12		WDTC1	40829_at	-0.233368	0.0153843	0.34429	1
ATP6V0E1	214150_x_at	0.215226	0.00108382	0.0452305	5			200754_x_at	0.472569	0.0153973	0.34429
	205717_x_at	-0.453518	0.00108391	0.0452305			RELA	209878_s_at	0.294243	0.0154219	0.344339	11
DHTKD1	209916_at	0.478318	0.00108455	0.0452305	10		NPRL3	214273_x_at	-0.34865	0.0155017	0.344339	16
	201132_at	0.379021	0.00108531	0.0452305			CACNB1	206996_x_at	0.327663	0.0155071	0.344339	17
GAS2L2	1552596_at	-0.529836	0.00108597	0.0452305	17		SELENBP1	214433_s_at	-0.468736	0.0155452	0.344339	1
EIF5B	214314_s_at	0.721385	0.00108765	0.0452305	2			202982_s_at	-0.418305	0.0155712	0.344339
PON2	201876_at	0.298531	0.00108927	0.0452305	7		SFMBT1	213370_s_at	-0.319373	0.0156175	0.344339	3
SRFBP1	241734_at	0.508018	0.00109017	0.0452305	5			207356_at	0.606271	0.0156301	0.344339
UST	205139_s_at	0.514372	0.00109079	0.0452305	6		PICALM	215832_x_at	0.475562	0.0156723	0.344339	11
LRRFIP1	201862_s_at	0.436877	0.00109146	0.0452305	2		SRSF5	203380_x_at	-0.401978	0.0156906	0.344339	14
ATXN2L	201806_s_at	-0.491039	0.00109526	0.0453255	16			201475_x_at	0.326889	0.01574	0.344339
ZNF654	219239_s_at	0.534541	0.00110101	0.0454622	3		EZH1	203249_at	-0.305914	0.0157496	0.344339	17
	217476_at	-0.412431	0.00110389	0.0454622			PPIE	202494_at	-0.336199	0.0157532	0.344339	1
	208638_at	0.26907	0.00110615	0.0454622			CSNK1A1	208867_s_at	0.829132	0.0157689	0.344339	5
ZBTB24	205340_at	0.434488	0.00110661	0.0454622	6		ME2	210153_s_at	0.413497	0.0157927	0.344339	18
TGFBR1	224793_s_at	0.481873	0.00110662	0.0454622	9		SH3TC2	219710_at	0.360243	0.0158431	0.344339	5
CITED2	207980_s_at	-0.63426	0.00110769	0.0454622	6		WTAP	210285_x_at	0.508412	0.0158536	0.344339	6
METTL25	229018_at	0.36745	0.00110994	0.0454746	12		LAP3	217933_s_at	1.11823	0.0158624	0.344339	4
UNC93B1	225869_s_at	-0.805785	0.00111127	0.0454746	11		CCDC28B	221912_s_at	-0.399728	0.0158797	0.344339	1
	216584_at	-0.371697	0.00111255	0.0454746			LILRB3	210225_x_at	0.406082	0.0158827	0.344339	19
DNAJC22	220441_at	0.433209	0.00111489	0.0455032	12		CLBA1	213512_at	-0.509703	0.0158851	0.344339	14
CACUL1	225192_at	0.256533	0.00111629	0.0455032	10		GOLGB1	201056_at	-0.368305	0.0158956	0.344339	3
PTOV1-AS2	213690_s_at	-0.460711	0.00112068	0.0456043	19		ABCA7	219577_s_at	-0.558636	0.0159009	0.344339	19
TAF2	209523_at	0.371402	0.00112252	0.0456043	8		APOE	203382_s_at	-1.05614	0.0159092	0.344339	19
NOTCH4	205247_at	-0.326671	0.00112551	0.0456043	6		NUCKS1	217802_s_at	-0.526311	0.0159178	0.344339	1
IDE	203327_at	0.28934	0.00112615	0.0456043	10		ZMYM4	202050_s_at	0.393362	0.0159418	0.34439	1
YBX3	201161_s_at	-0.33088	0.0011272	0.0456043	12			208539_x_at	0.385791	0.0159961	0.344511
PVR	214443_at	-0.264169	0.00112866	0.0456043	19		TRIM27	210541_s_at	0.604883	0.0159975	0.344511	6
ARMC10	1554480_a_at	0.349243	0.00112944	0.0456043	7		UTP20	209725_at	0.397859	0.0160272	0.344511	12
SMNDC1	200071_at	0.351727	0.00113309	0.0456233	10		CEACAM1	209498_at	0.593041	0.0160375	0.344511	19
NOM1	229220_x_at	0.38552	0.00113666	0.0456233	7			215907_at	-0.789585	0.0160554	0.344511
TLK2	212997_s_at	0.307407	0.00113743	0.0456233	17			212015_x_at	0.360758	0.016098	0.34466
NECTIN2	232079_s_at	-0.697389	0.0011379	0.0456233	19		JADE1	218517_at	-0.452505	0.0161233	0.34466	4
LRIG1	238339_x_at	-0.676363	0.0011382	0.0456233	3			217653_x_at	-1.12679	0.0161272	0.34466
RAB40C	213466_at	-0.367861	0.00113906	0.0456233	16		BANP	219966_x_at	-0.282105	0.0161591	0.344879	16
CYB5RL	229605_at	-0.281052	0.0011423	0.0456438	1		SGSM3	203014_x_at	-0.279442	0.0162188	0.34569	22
SRR	235677_at	0.277248	0.00114262	0.0456438	17		CDYL	203099_s_at	0.260362	0.0162616	0.346126	6
NCR3	210763_x_at	-0.308715	0.00114884	0.0458311	6		VEGFA	210513_s_at	0.427246	0.0162827	0.346126	6
ZNF585B	1557302_at	0.462682	0.00115197	0.0458949	19		NDUFV2	202941_at	0.681269	0.0163427	0.34694	18
CEP57	203494_s_at	0.420262	0.00115475	0.0458954	11		DPYSL2	200762_at	-0.589514	0.0164046	0.347593	8
MRPL19	203465_at	0.437961	0.00115536	0.0458954	2		FAS	204780_s_at	0.558012	0.0164362	0.347593	10
C9orf85	238912_x_at	0.389177	0.00115828	0.0458954	9		PCID2	219940_s_at	0.393831	0.0164389	0.347593	13
TMUB1	223153_x_at	-0.358975	0.00116096	0.0458954	7		CREM	214508_x_at	0.313599	0.0164738	0.347871	10
RBM33	226732_at	0.371803	0.00116418	0.0458954	7		NEBL	207279_s_at	0.289735	0.0165118	0.347912	10
MPI	202472_at	-0.333934	0.00116504	0.0458954	15		RFNG	212968_at	-0.289179	0.0165323	0.347912	17
GMEB1	235232_at	0.377039	0.00116741	0.0458954	1			212363_x_at	0.53987	0.0165413	0.347912
	229315_at	0.373605	0.00116744	0.0458954			DCAF1	204377_s_at	-0.278523	0.0165821	0.348002	3
HDGFL3	1558102_at	0.364348	0.00116862	0.0458954	15		MAN1C1	214180_at	-0.417383	0.0165983	0.348002	1
DDX3X	201210_at	0.271642	0.00117368	0.0458954	X		SLC25A15	218653_at	0.348732	0.0166252	0.348002	13
PAFAH1B2	224777_s_at	0.249061	0.00117401	0.0458954	11		PLXNB2	208890_s_at	-0.424969	0.0166366	0.348002	22
UBE4B	226746_s_at	0.375694	0.00117435	0.0458954	1		CHMP1B	218178_s_at	0.459855	0.0166547	0.348002	18
MRPS10	218106_s_at	0.402172	0.00117568	0.0458954	6		NTRK3	215025_at	0.314071	0.0166923	0.348237	15
GNAS	214548_x_at	-0.279749	0.001176	0.0458954	20		CDK10	203468_at	-0.482826	0.0167096	0.348237	16
	241058_at	-0.215368	0.0011772	0.0458954				209499_x_at	0.550009	0.0168347	0.350387
	214152_at	0.370941	0.00117755	0.0458954			YWHAZ	200638_s_at	1.14362	0.0168842	0.350958	8
	217148_x_at	-0.419166	0.00117905	0.0458954			SPN	216981_x_at	0.504779	0.0169164	0.351169	16
WBP4	203597_s_at	0.450873	0.0011796	0.0458954	13		STAT1	AFFX-HUMISGF3A/M97935_MB_at	0.789909	0.0170435	0.353348	2
OSTM1	235198_at	0.584816	0.00118407	0.0459645	6			216524_x_at	-0.739071	0.0171242	0.35456
SYMPK	202339_at	-0.406105	0.0011855	0.0459645	19		ZNF721	215978_x_at	-0.960229	0.017197	0.354987	4
DMTN	204505_s_at	-0.504178	0.0011868	0.0459645	8		CUL9	213204_at	-0.445886	0.017207	0.354987	6
SFXN1	230069_at	0.427829	0.00118809	0.0459645	5			210679_x_at	-0.88603	0.0172116	0.354987
CFLAR	237367_x_at	-0.312498	0.00118905	0.0459645	2		ZNF3	212684_at	-0.452959	0.01728	0.355723	7
RABEP2	74694_s_at	0.412113	0.0011983	0.0462168	16		GFER	204659_s_at	-0.381517	0.0172944	0.355723	16
TPM4	1567107_s_at	-0.437722	0.00119939	0.0462168	19		CACFD1	219223_at	-0.337896	0.0173158	0.355723	9
TRPM7	239484_at	0.314006	0.00120096	0.0462168	15		GLRX3	209080_x_at	0.529453	0.0173365	0.355723	10
TTF1	204772_s_at	0.388309	0.00120176	0.0462168	9		CTSF	203657_s_at	-0.401616	0.0174029	0.356625	11
BRD4	239000_at	-0.472645	0.00120809	0.0463551	19		VPS13D	212323_s_at	-0.37158	0.017536	0.35796	1
CFAP53	1552325_at	0.506465	0.00120846	0.0463551	18		DTNB	214253_s_at	-0.32568	0.0175396	0.35796	2
SMPD3	231732_at	-0.58582	0.00121413	0.0465086	16		CTSD	200766_at	-0.530451	0.0175745	0.35796	11
FBXO8	223240_at	0.303592	0.00121556	0.0465086	4		VAMP3	211749_s_at	0.66816	0.0175745	0.35796	1
CLN5	204085_s_at	0.383889	0.00122223	0.0466244	13		GGA2	208913_at	-0.381628	0.0175803	0.35796	16
KDM6B	213146_at	-0.419727	0.00122382	0.0466244	17		TRPM3	220463_at	0.291471	0.0176065	0.357995	9
NMD3	222497_x_at	0.319132	0.00122393	0.0466244	3		NDUFB8	201226_at	-0.292504	0.0176269	0.357995	10
PEX16	49878_at	-0.261441	0.00122483	0.0466244	11		PIN1	202927_at	-0.469402	0.0176837	0.358124	19
BCAM	203009_at	-0.407338	0.0012437	0.0472829	19		MYL6B	204173_at	-0.614387	0.0177042	0.358124	12
ZCCHC8	218478_s_at	0.331594	0.00124823	0.0472844	12		MPG	203686_at	-0.300335	0.0177111	0.358124	16
ZMAT3	225725_at	0.3245	0.00124825	0.0472844	3		PPOX	204788_s_at	-0.576101	0.0177375	0.358124	1
	239755_at	-0.303028	0.00124849	0.0472844			PRDM2	203056_s_at	0.368231	0.017762	0.358124	1
MYO1B	212364_at	0.581746	0.00125159	0.0473311	2		LGALS8	210731_s_at	-0.337567	0.0177975	0.358124	1
EIF2S3	224935_at	0.403402	0.00125425	0.0473311	X			210580_x_at	-0.551702	0.0178025	0.358124
	216141_at	-0.271891	0.00125595	0.0473311			GFPT1	202722_s_at	0.777149	0.017813	0.358124	2
ACSL3	201661_s_at	0.562624	0.001259	0.0473311	2		HIP1R	38340_at	-0.315805	0.0179223	0.359398	12
EFNA3	210132_at	-0.303909	0.00125909	0.0473311	1		ARIH1	201881_s_at	0.352784	0.0179358	0.359398	15
DTX3	221835_at	-0.588774	0.00125989	0.0473311	12		VILL	209950_s_at	-0.572742	0.0179543	0.359398	3
AXIN2	222695_s_at	-0.338493	0.00126717	0.0473311	17		ACTB	AFFX-HSAC07/X00351_M_at	1.12313	0.0179665	0.359398	7
	229453_at	0.426426	0.00127094	0.0473311				208301_at	-0.292836	0.0180742	0.360586
ATP6V1G1	238765_at	0.361361	0.00127182	0.0473311	9		C12orf4	218374_s_at	0.298696	0.0180758	0.360586	12
DNAJC4	206782_s_at	-0.409117	0.00127264	0.0473311	11		RUBCN	212735_at	0.302352	0.0181054	0.360586	3
FOXO4	205451_at	-0.435459	0.00127336	0.0473311	X		NEK9	212299_at	-0.250039	0.0181164	0.360586	14
RHOT1	218323_at	0.488146	0.001274	0.0473311	17		RXRA	202449_s_at	-0.349716	0.0181821	0.36062	9
THRA	35846_at	-0.286051	0.00127459	0.0473311	17		PEX11A	205160_at	-0.317032	0.0181923	0.36062	15
	233746_x_at	0.283878	0.00127802	0.0473311				215359_x_at	-0.624335	0.0182079	0.36062
AP3M1	222517_at	0.287277	0.00127825	0.0473311	10		LAS1L	208117_s_at	-0.30811	0.0182086	0.36062	X
TOP2B	211987_at	0.376693	0.00128161	0.0473311	3			1294_at	-0.357418	0.0182408	0.36081
GATC	225430_at	0.232846	0.0012821	0.0473311	12		NPEPPS	201454_s_at	0.442392	0.0182705	0.36095	17
RCE1	205333_s_at	-0.387176	0.00128291	0.0473311	11		CPE	201116_s_at	0.406428	0.0183639	0.362306	4
CCDC43	225607_at	0.33009	0.00128438	0.0473311	17		ASPSCR1	218908_at	-0.363533	0.0183846	0.362306	17
ARL2BP	202092_s_at	-0.350786	0.00128507	0.0473311	16		PTP4A1	200731_s_at	0.675666	0.0184824	0.363192	6
ZNF281	228785_at	0.426202	0.0012858	0.0473311	1		YBX3	201161_s_at	0.708875	0.0184985	0.363192	12
CPSF3	225082_at	0.311828	0.0012866	0.0473311	2		DCTN6	203261_at	0.71362	0.0185106	0.363192	8
LINC00926	230648_at	-0.351515	0.0012869	0.0473311	15		ARHGAP1	202117_at	-0.279783	0.0185615	0.363192	11
IFI16	206332_s_at	0.374721	0.00128769	0.0473311	1		CLIC4	221881_s_at	0.297375	0.0185662	0.363192	1
ETFDH	33494_at	0.35919	0.0012908	0.0473632	4		SLC31A2	204204_at	0.440285	0.0185662	0.363192	9
RHBDD2	232053_x_at	-0.559741	0.00129172	0.0473632	7		MTRF1L	215560_x_at	-0.319321	0.0185976	0.363303	6
	242053_at	0.470876	0.00129482	0.0473753			INAVA	219010_at	-0.486536	0.0186813	0.363303	1
TPD52	236655_at	0.414685	0.00129651	0.0473753	8		HSD11B2	204130_at	-0.352045	0.0186905	0.363303	16
TRAPPC1	225294_s_at	-0.626543	0.00129947	0.0473753	17		CTSB	213274_s_at	0.662573	0.0187091	0.363303	8
PEX13	235093_at	0.542039	0.0012999	0.0473753	2			215628_x_at	-0.746502	0.018722	0.363303
ASMTL-AS1	244875_at	-0.417033	0.00130144	0.0473753	X		SCRIB	212556_at	-0.368531	0.018744	0.363303	8
PGGT1B	235615_at	0.513163	0.00130155	0.0473753	5		ATP5F1D	213041_s_at	-0.645721	0.0187645	0.363303	19
DCTN4	222488_s_at	0.282858	0.001305	0.0473851	5		BMP7	209590_at	-0.277308	0.0187705	0.363303	20
	211066_x_at	-0.432602	0.00130582	0.0473851				203707_at	-0.233901	0.0187854	0.363303
ZNF146	200050_at	0.436557	0.00130661	0.0473851	19			213155_at	-0.420143	0.0187998	0.363303
CTNNA1	1558214_s_at	-0.945726	0.00130916	0.0473851	5		MPST	203524_s_at	-0.390604	0.018831	0.363466	22
MOGS	210627_s_at	-0.383878	0.00130974	0.0473851	2		CELSR2	36499_at	-0.249262	0.0188845	0.364058	1
SAR1A	201542_at	0.382352	0.00131255	0.0474293	10		MX2	204994_at	1.06616	0.0189185	0.364165	21
RAB27A	222294_s_at	0.400856	0.00131798	0.0474949	15		TUBA4B	207490_at	-0.620236	0.0189705	0.364165	2
CD82	203904_x_at	-0.295624	0.00132187	0.0474949	11		MTHFD2	201761_at	1.01765	0.0189936	0.364165	2
CA11	209726_at	-0.268097	0.00132187	0.0474949	19		ACOT11	214763_at	-0.316002	0.0190007	0.364165	1
ACBD4	219413_at	-0.281424	0.00132264	0.0474949	17		TEKT2	210323_at	-0.83755	0.0190043	0.364165	1
BIVM	233255_s_at	0.537077	0.00132322	0.0474949	13		CHD3	208807_s_at	-0.340788	0.0190528	0.364657	17
RHOD	31846_at	-0.292949	0.00132577	0.0474949	11		MRM2	218356_at	-0.440588	0.0191319	0.365431	7
ZNF7	205089_at	0.313736	0.00132731	0.0474949	8		PGK1	200737_at	0.46699	0.0191593	0.365431	X
YY1	200047_s_at	0.284553	0.00132967	0.0474949	14		FGFR1	215404_x_at	-0.736558	0.0191621	0.365431	8
ATP2C1	209935_at	0.500693	0.00133275	0.0474949	3		MCL1	214056_at	0.374657	0.0192023	0.365629	1
ULK4	220958_at	-0.422244	0.00133599	0.0474949	3		SLC50A1	219125_s_at	-0.326445	0.0192558	0.365629	1
CARNMT1	228324_at	0.50381	0.00133663	0.0474949	9		PGK1	217356_s_at	0.83511	0.0192564	0.365629	X
SUPV3L1	212894_at	0.314282	0.0013393	0.0474949	10		GNL3L	222109_at	-0.358987	0.0192641	0.365629	X
YWHAE	210996_s_at	-0.490779	0.00134031	0.0474949	17		LPIN2	202459_s_at	0.487447	0.019309	0.365817	18
ZNF14	219854_at	0.33493	0.00134217	0.0474949	19		RPS6KA1	203379_at	-0.315256	0.0193199	0.365817	1
RIOK1	224450_s_at	0.350437	0.00134278	0.0474949	6		RAC2	207419_s_at	0.252371	0.0193595	0.366132	22
USP4	202682_s_at	0.351515	0.00134409	0.0474949	3		IFI16	208966_x_at	0.698514	0.0193843	0.366165	1
KCTD20	214849_at	-0.374212	0.0013449	0.0474949	6		MLX	217909_s_at	0.311275	0.0194266	0.366523	17
LINC00689	243261_at	-0.356492	0.00134604	0.0474949	7		ATP13A3	219558_at	0.511467	0.0195198	0.366523	3
ZNF786	239083_at	0.294707	0.00134606	0.0474949	7		ANXA3	209369_at	0.95803	0.0195768	0.366523	4
FADS3	216080_s_at	-0.335633	0.00134955	0.0474949	11		SIDT2	56256_at	-0.557515	0.0195842	0.366523	11
MCC	226225_at	0.691057	0.0013533	0.0474949	5			220452_x_at	-0.42602	0.0195888	0.366523
ATXN7L3	224969_at	-0.32837	0.00135402	0.0474949	17		SLC25A6	212826_s_at	-0.35398	0.0196243	0.366523	X
	242870_at	-1.00273	0.0013581	0.0474949			ANKZF1	218274_s_at	-0.404341	0.0196349	0.366523	2
EXOSC2	209527_at	0.348906	0.00135829	0.0474949	9		C6orf62	213875_x_at	0.583501	0.0196449	0.366523	6
RASAL2	217201_at	0.46407	0.00135969	0.0474949	1		ARF6	203311_s_at	0.473654	0.0196468	0.366523	14
GTPBP4	218239_s_at	0.313665	0.00136023	0.0474949	10			214351_x_at	-0.357277	0.0196759	0.366523
ZNF101	1552633_at	0.31258	0.00136115	0.0474949	19		MANF	202655_at	0.48244	0.0197073	0.366523	3
BIRC6	233093_s_at	0.329868	0.00136144	0.0474949	2		FKBP11	219118_at	0.708327	0.0197165	0.366523	12
SCLT1	236487_at	0.548178	0.00136307	0.0474949	4		RIN3	219457_s_at	-0.412035	0.0197501	0.366523	14
RAB11B	217793_at	-0.476922	0.00136309	0.0474949	19		SIX2	206511_s_at	0.381918	0.0197935	0.366523	2
KIZ	240521_at	-0.431447	0.0013642	0.0474949	20		OPLAH	222025_s_at	-0.328321	0.0197985	0.366523	8
TSPAN31	203227_s_at	0.398122	0.00136549	0.0474949	12		BPIFA1	220542_s_at	2.44556	0.0198056	0.366523	20
	232363_at	0.788207	0.00136889	0.0474949			RPL36	219762_s_at	-0.614418	0.0198708	0.366523	19
GRB2	228572_at	-0.500332	0.00137076	0.0474949	17		PPIF	201490_s_at	0.632971	0.0198966	0.366523	10
ARHGEF2	209435_s_at	-0.296264	0.0013713	0.0474949	1		KAZN	213478_at	-0.463615	0.0199098	0.366523	1
TROVE2	210438_x_at	0.288162	0.00137349	0.0474949	1		SEC23B	201583_s_at	0.535715	0.019919	0.366523	20
	243012_at	0.433918	0.00137363	0.0474949				215595_x_at	-0.534937	0.0199641	0.366523
TXLNB	227834_at	0.590598	0.00137516	0.0474949	6		PPARD	208044_s_at	-0.329079	0.0199683	0.366523	6
MUC5B	222268_x_at	-0.963212	0.00137627	0.0474949	11		FOXN3	205022_s_at	-0.534989	0.0199779	0.366523	14
WWP1	212637_s_at	0.48234	0.00137817	0.0475054	8		P3H4	204078_at	-0.329904	0.0200143	0.366523	17
ARMC8	203487_s_at	0.406133	0.00138088	0.0475442	3			200089_s_at	-0.484113	0.0200206	0.366523
CHD6	225031_at	0.372501	0.00138501	0.0476315	20		RPL14	213588_x_at	-0.49207	0.0200238	0.366523	3
NUDT19	235384_at	0.326868	0.00139001	0.0477485	19		PDIA6	207668_x_at	0.425009	0.0200239	0.366523	2
	207667_s_at	-0.42077	0.00139373	0.0477815			TNFRSF21	218856_at	-0.298667	0.0200571	0.366709	6
DCLK2	216725_at	-0.270875	0.00139541	0.0477815	4		ZMIZ2	221525_at	-0.426606	0.0200829	0.36676	7
NFIC	226377_at	-0.5822	0.00139713	0.0477815	19		COQ4	218328_at	-0.443657	0.0201259	0.366808	9
ROBO1	213194_at	0.517905	0.00139789	0.0477815	3		NUDT18	219665_at	-0.334323	0.0201576	0.366808	8
TPM4	212481_s_at	-0.607916	0.00139895	0.0477815	19		TBL1X	213400_s_at	-0.461923	0.0201719	0.366808	X
FKSG49	208120_x_at	-0.312156	0.0014018	0.0478244	5		HLA-DPA1	213537_at	0.889834	0.0201989	0.366808	6
WTAP	203137_at	0.260115	0.00140525	0.0478874	6		USO1	201831_s_at	0.587332	0.020225	0.366808	4
EIF2S1	201143_s_at	0.68022	0.0014085	0.0478885	14		LAMA5	210150_s_at	-0.386564	0.0202834	0.366808	20
CNOT1	200861_at	-0.388078	0.00140856	0.0478885	16		NUCB1	200646_s_at	0.50432	0.0203002	0.366808	19
MBTPS1	217543_s_at	-0.471855	0.00141628	0.0478885	16		ACTB	213867_x_at	0.277789	0.020313	0.366808	7
PPP1R26-AS1	1562447_a_at	0.319387	0.00141662	0.0478885	9		TUBGCP2	202477_s_at	-0.419696	0.0203399	0.366808	10
AFTPH	222472_at	0.369306	0.00141669	0.0478885	2		THADA	220212_s_at	-0.379745	0.0203657	0.366808	2
ALDH6A1	221589_s_at	0.593639	0.0014193	0.0478885	14		MAST2	215903_s_at	-0.420949	0.0203976	0.366808	1
METTL8	220007_at	0.341446	0.00142177	0.0478885	2		WDTC1	215497_s_at	-0.300051	0.0204074	0.366808	1
ATM	208442_s_at	0.742287	0.00142479	0.0478885	11		KYNU	217388_s_at	1.20513	0.0204148	0.366808	2
ARHGEF28	1554003_at	0.369012	0.00142619	0.0478885	5		PECAM1	208982_at	-0.542511	0.0204449	0.366808	17
GIPC1	207525_s_at	-0.458991	0.00142678	0.0478885	19		PRPF19	203103_s_at	-0.30586	0.0204668	0.366808	11
TMEM63A	202700_s_at	-0.370165	0.0014271	0.0478885	1		ARFGAP1	217888_s_at	-0.422857	0.0204956	0.366808	20
CAPZB	201949_x_at	-0.273558	0.0014287	0.0478885	1		PEA15	200788_s_at	0.323076	0.0205021	0.366808	1
GGA2	214190_x_at	-0.533436	0.0014295	0.0478885	16		XPA	205672_at	-0.398048	0.0205389	0.366808	9
DR1	209187_at	0.453434	0.00143002	0.0478885	1		LAGE3	219061_s_at	-0.35496	0.0205624	0.366808	X
FAM161A	1564467_at	0.515892	0.00143164	0.0478885	2		FAS	204781_s_at	0.344563	0.0205985	0.366808	10
RSL24D1	222465_at	0.420046	0.00143206	0.0478885	15		HMGCS1	205822_s_at	0.306661	0.0206061	0.366808	5
CNOT3	203239_s_at	-0.758494	0.00143364	0.0478885	19		NIPAL2	220128_s_at	0.258676	0.0206328	0.366808	8
WDR1	210935_s_at	-0.733276	0.00143424	0.0478885	4		AP1S2	203300_x_at	0.315375	0.0206613	0.366808	X
TMEM214	217899_at	-0.391019	0.00143569	0.0478885	2		ERLIN1	202444_s_at	0.683015	0.020677	0.366808	10
SFSWAP	202773_s_at	-0.459092	0.00143853	0.0479298	12		SLC6A6	205920_at	0.599008	0.0206808	0.366808	3
SMARCA4	208794_s_at	0.32742	0.00144395	0.0480145	19		NXT2	209629_s_at	0.367524	0.0207318	0.366808	X
PPID	228469_at	0.459575	0.00144523	0.0480145	4		PML	206503_x_at	0.401451	0.020792	0.366808	15
DCAF8	202249_s_at	-0.402389	0.00144589	0.0480145	1		TAP2	204770_at	0.398236	0.0207987	0.366808	6
ARRB1	218832_x_at	-0.511506	0.00144975	0.0480893	11		TTC12	219587_at	-0.729516	0.0208362	0.366808	11
PCGF5	226326_at	0.502827	0.00145982	0.0481203	10		RBM25	212030_at	0.590983	0.0208788	0.366808	14
	236828_at	0.381329	0.00146119	0.0481203			PDIA4	211048_s_at	0.460517	0.0208923	0.366808	7
RNF217	226885_at	0.5189	0.00146261	0.0481203	6		MUC5AC	217187_at	1.03211	0.0209032	0.366808	11
UBE4A	202038_at	0.23736	0.00146305	0.0481203	11		SLC6A8	202219_at	-0.605276	0.0209187	0.366808	X
RIT1	239843_at	0.36058	0.00146382	0.0481203	1		ZMYM2	202778_s_at	-0.445918	0.0209191	0.366808	13
PRPF6	208879_x_at	-0.69892	0.00146536	0.0481203	20		FUS	217370_x_at	0.379106	0.0209191	0.366808	16
C5orf22	203738_at	0.301348	0.001468	0.0481203	5		EFHC1	219833_s_at	-0.686259	0.0209528	0.366808	6
ZNF200	214706_at	0.299593	0.00146805	0.0481203	16		SERPINA7	206386_at	-0.244626	0.0209576	0.366808	X
OTUD5	224745_x_at	-0.315133	0.00146954	0.0481203	X		TSPAN3	200973_s_at	0.946248	0.0210123	0.366808	15
SUMO1	208762_at	0.584121	0.00147092	0.0481203	2		RBBP6	212783_at	-0.361961	0.021019	0.366808	16
TEX261	212084_at	-0.322251	0.00147241	0.0481203	2		TBK1	218520_at	0.409192	0.0210697	0.366808	12
TAF6L	213209_at	-0.26279	0.0014745	0.0481203	11		BMPR1A	213578_at	0.529742	0.0210723	0.366808	10
RBM48	221595_at	0.328831	0.00147673	0.0481203	7		SPN	206056_x_at	-0.635281	0.0210901	0.366808	16
FBXO7	201178_at	-0.303861	0.00147692	0.0481203	22		ZMIZ2	54970_at	-0.342196	0.0210903	0.366808	7
	215701_at	-0.307156	0.00147845	0.0481203			GON4L	218873_at	-0.245401	0.0210978	0.366808	1
CRCP	203899_s_at	-0.313889	0.00147895	0.0481203	7		ANGEL2	221826_at	0.304105	0.0211661	0.367593	1
TAGLN2	210978_s_at	-0.623395	0.0014794	0.0481203	1		NDRG3	217286_s_at	-0.354297	0.0211952	0.367699	20
MMP25	207890_s_at	-0.365012	0.0014804	0.0481203	16		CHST3	32094_at	-0.252814	0.0212263	0.367807	10
	232794_at	0.548409	0.00148471	0.0481203			ABCC5	209380_s_at	-0.501724	0.0212476	0.367807	3
ITGB4	204989_s_at	-0.787469	0.00148511	0.0481203	17		ZNF432	219848_s_at	-0.472167	0.0213361	0.368933	19
	242981_at	0.33873	0.00148618	0.0481203			CDC14A	210441_at	0.292078	0.021377	0.368933	1
UBA6	222602_at	0.560954	0.00148632	0.0481203	4		HLA-DQB1	212999_x_at	-0.832503	0.0213873	0.368933	6
RIF1	226503_at	0.517679	0.00148768	0.0481203	2		MYDGF	216483_s_at	0.444452	0.0214239	0.368933	19
ABCA2	212772_s_at	-0.449032	0.00149577	0.0483297	9		RRP1B	212844_at	0.300498	0.0214328	0.368933	21
PGAP1	239725_at	0.610204	0.00150253	0.0484785	2		LAMP3	205569_at	0.962686	0.0214644	0.368933	3
RAPH1	225188_at	0.57594	0.00150361	0.0484785	2		DCTN2	200932_s_at	-0.297317	0.0214746	0.368933	12
FAM35A	220547_s_at	0.420234	0.00150536	0.0484827	10			213872_at	1.53554	0.0215381	0.369235
STAU2	204226_at	0.386926	0.00151118	0.0484854	8		DDX3X	212515_s_at	0.947927	0.0215385	0.369235	X
TRA2A	204658_at	0.474813	0.00151118	0.0484854	7		NRP1	210510_s_at	0.25807	0.0215803	0.369554	10
DTX3	235721_at	-0.335496	0.00151192	0.0484854	12		GBP1	202270_at	1.24167	0.0216177	0.369691	1
CCDC91	218545_at	0.466924	0.00151193	0.0484854	12		DENR	221509_at	-0.626883	0.0216347	0.369691	12
GGT7	226469_s_at	-0.376261	0.00151891	0.0486025	20		PSMA1	210759_s_at	0.472007	0.0217588	0.37099	11
PSMD3	201388_at	-0.499703	0.00152132	0.0486025	17		WBP1L	202808_at	-0.404686	0.0217725	0.37099	10
	227715_at	-0.352453	0.00152151	0.0486025			PDLIM4	214175_x_at	-0.505474	0.021812	0.37099	5
KCTD5	222645_s_at	-0.392912	0.00152351	0.0486025	16		G6PC3	44654_at	-0.322747	0.0218163	0.37099	17
MTRF1L	225215_s_at	0.318021	0.0015237	0.0486025	6		THAP11	212910_at	-0.257754	0.0218335	0.37099	16
ARFRP1	215984_s_at	-0.418544	0.00152718	0.0486141	20		MALL	209373_at	0.406168	0.0218503	0.37099	2
MED7	204349_at	0.392828	0.00152761	0.0486141	5		ARAP1	212516_at	-0.37932	0.0220294	0.373387	11
MAP3K20	225662_at	0.658464	0.00152894	0.0486141	2			215587_x_at	-0.658266	0.0220383	0.373387
KLF15	231015_at	-0.312431	0.00153585	0.0487546	3			210424_s_at	0.307413	0.0221134	0.374233
HS3ST3B1	1561908_a_at	-0.397272	0.00154018	0.0487546	17		GABPB1	204618_s_at	0.314711	0.0221352	0.374233	15
FAM241B	226313_at	0.199895	0.00154168	0.0487546	10		PLCB1	215687_x_at	0.302122	0.0222101	0.375102	20
DNAH10	1562462_at	-0.69764	0.00154352	0.0487546	12		TMEM159	213272_s_at	0.360313	0.0222367	0.375149	16
STAT2	225636_at	0.30486	0.00154459	0.0487546	12		WDR1	200611_s_at	0.401435	0.02226	0.375149	4
PHACTR4	219235_s_at	0.54267	0.0015454	0.0487546	1		FUT6	211882_x_at	0.607696	0.0223102	0.375598	19
RPS6KA4	204632_at	-0.324564	0.00154859	0.0487546	11		2018-09-07	217721_at	-0.319036	0.0223612	0.376059	7
ZFHX3	226137_at	0.359846	0.00155007	0.0487546	16		GGA2	208915_s_at	0.268406	0.0224681	0.377029	16
ICE2	218713_at	0.427917	0.00155078	0.0487546	15		KCNC1	208477_at	0.22996	0.0224985	0.377029	11
FLJ20712	220678_at	-0.22698	0.00155128	0.0487546	7		MT1HL1	211456_x_at	0.426147	0.0225308	0.377029	1
SELENON	224659_at	-0.459393	0.00155141	0.0487546	1		CALU	200755_s_at	0.399	0.02255	0.377029	7
DENR	221509_at	0.363277	0.00155291	0.0487546	12		FAAH	204231_s_at	-0.373162	0.0225791	0.377029	1
TRAF4	211899_s_at	-0.57279	0.00155493	0.0487669	17		NSUN5	213773_x_at	-0.402803	0.0225838	0.377029	7
TFEB	50221_at	-0.427212	0.00156315	0.0489543	6		DNASE2	209831_x_at	-0.428655	0.0226156	0.377029	19
ATP2C1	212255_s_at	0.270382	0.00156471	0.0489543	3		CTSA	200661_at	-0.356073	0.0226233	0.377029	20
CELSR3	40020_at	-0.190324	0.00156688	0.0489543	3		PHKA2	209439_s_at	-0.222243	0.022652	0.377029	X
PRDM2	205277_at	0.254051	0.00156745	0.0489543	1		YEATS2	221203_s_at	-0.316971	0.0226553	0.377029	3
CTDSPL2	223270_at	0.302228	0.001574	0.0490109	15		UBE2D3	200668_s_at	0.584434	0.0226982	0.377348	4
EIF2AK4	225164_s_at	0.398766	0.0015751	0.0490109	15		NPTXR	213040_s_at	-0.326735	0.0227875	0.377826	22
SNAPC3	222286_at	0.510545	0.00157767	0.0490109	9		KHNYN	212356_at	0.358915	0.0227893	0.377826	14
	237419_at	0.274391	0.00157873	0.0490109			G3BP2	208840_s_at	0.62119	0.022798	0.377826	4
ABTB1	229164_s_at	-0.361975	0.0015822	0.0490109	3			209219_at	-0.461944	0.0228465	0.378236
SNW1	201575_at	0.22796	0.00158263	0.0490109	14		ASPH	210896_s_at	0.624462	0.0228841	0.378465	8
	209491_s_at	-0.482124	0.0015845	0.0490109			AHNAK2	212992_at	-0.946642	0.0229586	0.379304	14
	235835_at	0.275757	0.00158598	0.0490109			TXN2	209077_at	-0.360294	0.0230073	0.379397	22
PIGX	1552291_at	0.442377	0.0015861	0.0490109	3		SH3GLB1	209091_s_at	0.652117	0.0230632	0.379397	1
TRPS1	222651_s_at	0.344177	0.00159155	0.0490109	8		CXCL2	209774_x_at	1.26309	0.0231124	0.379397	4
IFIT3	204747_at	0.539976	0.00159191	0.0490109	10		ISG20	204698_at	0.998361	0.0231345	0.379397	15
SLC29A1	201802_at	-0.385898	0.00159208	0.0490109	6		TLR5	210166_at	-0.398324	0.0231439	0.379397	1
TRAPPC2	219351_at	0.396975	0.00159396	0.0490109	X		EPS8	202609_at	0.868089	0.0231811	0.379397	12
MAST2	215660_s_at	-0.404594	0.0015948	0.0490109	1		TNFRSF10D	210654_at	-0.253699	0.0231894	0.379397	8
AR	226192_at	0.520176	0.00159515	0.0490109	X		TMEM186	204676_at	-0.252023	0.0232116	0.379397	16
TTC39C	238480_at	0.323247	0.00159547	0.0490109	18		POLR2C	208996_s_at	0.326567	0.0232205	0.379397	16
FLCN	1552664_at	0.530296	0.0015985	0.0490471	17			220583_at	-0.272745	0.0232217	0.379397
TTC39B	242477_at	0.284412	0.00160198	0.0490471	9		PRF1	214617_at	0.69461	0.0232436	0.379397	10
GOLGA2	225672_at	-0.244113	0.0016031	0.0490471	9		HNRNPUL1	208713_at	-0.352845	0.0232733	0.379397	19
CCDC117	225644_at	0.453899	0.00160321	0.0490471	22		STAM2	215044_s_at	0.274976	0.0232908	0.379397	2
ADPRM	223401_at	0.190178	0.00160664	0.0490819	17		PKNOX1	221883_at	-0.261752	0.0232974	0.379397	21
AFG3L2	1557820_at	0.332842	0.00160763	0.0490819	18		ACAA2	202003_s_at	-0.315044	0.0233939	0.380152	18
ZNF776	228652_at	0.369898	0.0016127	0.0491316	19		WIPI1	203827_at	0.687936	0.023433	0.380152	17
EME2	1556024_at	-0.247743	0.0016132	0.0491316	16		CD3G	206804_at	0.269622	0.023435	0.380152	11
STAT1	209969_s_at	0.75623	0.00161543	0.0491316	2		MYC	202431_s_at	0.537174	0.0234391	0.380152	8
VSTM2L	226973_at	-0.482492	0.00161979	0.0491316	20		ERP29	201216_at	-0.320474	0.0234952	0.380675	12
NFIB	213032_at	0.615374	0.00162254	0.0491316	9		LDHA	200650_s_at	0.672341	0.0235442	0.380733	11
DNAJC9	213092_x_at	0.406954	0.00162286	0.0491316	10			217715_x_at	-0.643513	0.0235694	0.380733
IMPACT	218637_at	0.35169	0.00162347	0.0491316	18		SRSF3	202899_s_at	0.664973	0.0235704	0.380733	6
SEC62	208942_s_at	0.41681	0.0016237	0.0491316	3		FARS2	204282_s_at	-0.389322	0.0235979	0.38079	6
MYH14	219946_x_at	-0.610948	0.00162404	0.0491316	19		VPS28	218679_s_at	-0.458573	0.0237169	0.381505	8
RBM48	221596_s_at	0.502258	0.00162651	0.0491568	7		USP14	201672_s_at	0.462705	0.0237512	0.381505	18
RBM47	229439_s_at	-0.475042	0.00162949	0.0491762	4		KLHDC10	210111_s_at	-0.405935	0.0237785	0.381505	7
ETV4	211603_s_at	-0.368962	0.00163119	0.0491762	17			210413_x_at	0.679011	0.0237789	0.381505
DR1	1558236_at	0.470305	0.00163256	0.0491762	1		MT1F	217165_x_at	0.476823	0.0237851	0.381505	16
PPP4R2	226317_at	0.454122	0.001635	0.0491762	3		KIF3B	203943_at	-0.559831	0.0237857	0.381505	20
ZNF395	232694_at	-0.340739	0.00163537	0.0491762	8		LIMK2	210582_s_at	0.291279	0.0238562	0.38225	22
SLC6A8	213843_x_at	-0.475475	0.00163714	0.0491799	X		SULF1	212344_at	0.282618	0.0239899	0.383468	8
ASNA1	202024_at	-0.400837	0.00164059	0.0492342	19		UBAP2	219192_at	-0.546327	0.0239937	0.383468	9
CUL4A	232466_at	0.71921	0.00164312	0.0492608	13			214203_s_at	-0.519294	0.024014	0.383468
APAF1	204859_s_at	0.423875	0.00164523	0.0492744	12		EFEMP2	206580_s_at	-0.413686	0.0240378	0.383468	11
	1559524_at	0.348695	0.00164756	0.049295			AP2M1	200613_at	-0.390926	0.0240727	0.383468	3
KMT2D	231974_at	-0.468158	0.00165842	0.0494912	12		AP1M2	65517_at	-0.264624	0.0240827	0.383468	19
UTY	210322_x_at	-0.32367	0.00165904	0.0494912	Y		EPS8L1	91826_at	-0.471817	0.0241006	0.383468	19
PRKCSH	214080_x_at	-0.367695	0.00165908	0.0494912	19		SMARCA2	212258_s_at	-0.370698	0.0241518	0.383588	9
UBE3A	211285_s_at	0.305966	0.00166131	0.0495085	15		ST5	202440_s_at	-0.344896	0.0241562	0.383588	11
TBL1X	201868_s_at	-0.485708	0.00166346	0.0495232	X		SELENOP	201427_s_at	-0.609786	0.0242031	0.383918	5
CDYL	203098_at	0.318781	0.00166797	0.0495565	6		METTL7A	207761_s_at	-0.725159	0.0242418	0.383918	12
ATF3	1554980_a_at	-0.692104	0.0016681	0.0495565	1		ITGB5	201125_s_at	-0.338358	0.0242762	0.383918	3
MAP6	241980_at	-0.387607	0.00166955	0.0495565	11		NDUFA13	220864_s_at	-0.513398	0.0243117	0.383918	19
SHC1	201469_s_at	-0.483733	0.00167632	0.0496453	1		SCAND1	218206_x_at	-0.568536	0.024336	0.383918	20
SMU1	218393_s_at	0.396939	0.00167955	0.0496453	9		MTX1	210386_s_at	-0.354967	0.0243721	0.383918	1
PROCA1	232647_at	-0.257966	0.00168107	0.0496453	17		ECSIT	218225_at	-0.355322	0.0243954	0.383918	19
RTEL1	206092_x_at	-0.320224	0.00168143	0.0496453	20		IDH3B	210418_s_at	-0.277057	0.0243977	0.383918	20
NUP133	202184_s_at	0.295126	0.00168221	0.0496453	1		B3GALT4	210205_at	-0.366917	0.0244568	0.383918	6
BAIAP2-DT	1566557_at	0.606264	0.0016825	0.0496453	17		MAX	210734_x_at	0.416401	0.0244575	0.383918	14
METRN	219051_x_at	-0.612092	0.00168443	0.0496533	16		INHA	210141_s_at	-0.323254	0.0244698	0.383918	2
STRBP	223245_at	0.262909	0.00168804	0.0497108	9		TOMM22	217960_s_at	0.312539	0.02448	0.383918	22
NRBP1	217765_at	-0.386105	0.00169045	0.0497328	2		CSF2RB	205159_at	0.766008	0.02449	0.383918	22
HP1BP3	229204_at	0.593877	0.00169222	0.0497359	1		2018-03-01	218865_at	-0.256435	0.0245184	0.383986	1
TMEM268	221865_at	0.409702	0.00169545	0.0497819	9		TMF1	214948_s_at	-0.402131	0.0246271	0.385309	3
UGGT1	231968_at	0.281818	0.00170629	0.0500209	2		GNA11	213944_x_at	-0.284047	0.0246576	0.385408	19
SMAD2	203075_at	0.322957	0.00170693	0.0500209	18		SPATS2L	222154_s_at	0.536393	0.0247145	0.385919	2
TM2D1	213883_s_at	0.426598	0.00170869	0.0500234	1		TMED2	204427_s_at	1.23347	0.0247768	0.386513	12
TRPC4	224220_x_at	-0.268526	0.00171273	0.0500927	13		NDUFB7	202839_s_at	-0.543378	0.0248187	0.386781	19
	215353_at	-0.287952	0.00171795	0.0501962			MT1H	206461_x_at	0.488618	0.0248425	0.386781	16
	209206_at	0.28963	0.00172722	0.0504179			MRPL57	204386_s_at	-0.435695	0.024948	0.387479	13
MESD	224675_at	0.216154	0.00173179	0.050502	15		APOC1	204416_x_at	-1.06201	0.0249637	0.387479	19
KLHL12	225068_at	0.25403	0.0017349	0.0505052	1		RNASE6	213566_at	-0.507126	0.0249794	0.387479	14
	203890_s_at	-0.524913	0.00173527	0.0505052			KDM8	220070_at	-0.266238	0.0249845	0.387479	16
NUP50	231064_s_at	-0.225012	0.00174293	0.0506788	22		SLC25A28	221432_s_at	0.440518	0.0250137	0.387555	10
MFAP1	203406_at	0.234268	0.00175697	0.051033	15		CROCC	206274_s_at	-0.535887	0.025104	0.388055	1
	231183_s_at	0.641893	0.0017595	0.051033			PRR11	219392_x_at	-0.780973	0.0251138	0.388055	17
TNFSF10	202688_at	0.364537	0.00176403	0.051033	3		EDNRA	216235_s_at	0.214783	0.0251414	0.388055	4
GYPC	202947_s_at	-0.964802	0.00176486	0.051033	2		TEX264	218548_x_at	-0.467688	0.0251434	0.388055	3
	243314_at	-0.321501	0.00176613	0.051033			CAPN3	210944_s_at	-0.530375	0.0252404	0.388484	15
PPM1A	231370_at	0.57018	0.00176784	0.051033	14			216229_x_at	-0.475126	0.025264	0.388484
ATF7IP	225917_at	0.305079	0.00176936	0.051033	12		EEF1D	203113_s_at	-0.604678	0.0252994	0.388484	8
MKLN1	225526_at	0.46022	0.00177137	0.051033	7		PHLPP2	213407_at	0.255432	0.0252998	0.388484	16
UCK1	223142_s_at	-0.337329	0.00177341	0.051033	9		NBL1	201621_at	-0.56142	0.0253291	0.388484	1
DROSHA	218269_at	0.282974	0.0017746	0.051033	5		AFTPH	217939_s_at	0.312461	0.0253617	0.388484	2
RAN	200749_at	0.289873	0.001775	0.051033	12		BTBD1	217945_at	-0.462181	0.0253867	0.388484	15
WIPI2	204710_s_at	-0.28903	0.00177558	0.051033	7		ZNF395	218149_s_at	-0.486841	0.02539	0.388484	8
GAS7	207704_s_at	-0.493306	0.00178319	0.0512025	17		SMA4	206565_x_at	-0.56101	0.0254384	0.388484	5
LOC100507283	1563776_at	0.421411	0.00178626	0.0512193	11			208607_s_at	1.47863	0.0254548	0.388484
SYNCRIP	217833_at	0.416491	0.00179532	0.0512193	6		NAB1	211139_s_at	0.393189	0.0254574	0.388484	2
TRABD	225360_at	-0.235289	0.00179605	0.0512193	22		C4BPA	205654_at	0.381788	0.0254883	0.388484	1
SIAH1	202981_x_at	0.280392	0.00179731	0.0512193	16		SMURF1	215458_s_at	0.259759	0.0255115	0.388484	7
UBALD2	224785_at	-0.437227	0.00179766	0.0512193	17		BRF1	215677_s_at	-0.319081	0.0255123	0.388484	14
OGFR	211513_s_at	-0.525502	0.00179799	0.0512193	20		SPSB3	221769_at	-0.3099	0.0255812	0.389162	16
BAIAP2-DT	1566558_x_at	0.401139	0.00179897	0.0512193	17		RAB27A	209514_s_at	0.354522	0.0256496	0.389437	15
MCFD2	212245_at	0.414175	0.00179961	0.0512193	2		WTAP	214759_at	0.244054	0.0256708	0.389437	6
MRPL2	229884_s_at	-0.550327	0.00179987	0.0512193	6		CD81	200675_at	-0.378078	0.0256806	0.389437	11
JADE1	225816_at	0.355432	0.0018037	0.0512193	4		PI3	203691_at	0.730422	0.025697	0.389437	20
ATP7A	205198_s_at	0.444185	0.00180374	0.0512193	X		PTPRE	221840_at	0.315049	0.0258628	0.39076	10
CSNK1A1	208865_at	0.198762	0.00180432	0.0512193	5			216187_x_at	-0.873644	0.0258654	0.39076
NLK	222589_at	0.332734	0.00180916	0.0513082	17		AGAP1	204066_s_at	0.425425	0.0259453	0.39076	2
CPT1C	227468_at	-0.242418	0.00181388	0.0513812	19		STK11	41657_at	-0.278549	0.0259857	0.39076	19
CSTF3	203947_at	0.267491	0.00181517	0.0513812	11		SMARCA4	214728_x_at	-0.354299	0.0260064	0.39076	19
SEC61A1	222385_x_at	-0.693198	0.00181885	0.051402	3		RAB1A	208724_s_at	0.629136	0.0260122	0.39076	2
MCM4	222036_s_at	0.285252	0.00182149	0.051402	8		ETS2	201329_s_at	0.73819	0.0260291	0.39076	21
USP12	213327_s_at	0.418623	0.00182275	0.051402	13		PLIN3	202122_s_at	-0.381146	0.0260491	0.39076	19
XAF1	242234_at	0.562831	0.00182278	0.051402	17		HNRNPK	200775_s_at	0.44411	0.0260576	0.39076	9
ZCCHC10	221193_s_at	0.480263	0.0018262	0.05145	5		ERP44	208959_s_at	0.459298	0.0260637	0.39076	9
SOX15	217040_x_at	-0.596234	0.00182865	0.0514706	17		DLC1	210762_s_at	-0.237206	0.0260725	0.39076	8
ARID2	225490_at	0.393506	0.00183526	0.0515838	12		WEE1	215711_s_at	0.394253	0.0260984	0.39076	11
PIAS2	238700_at	0.403097	0.00183612	0.0515838	18		TARDBP	200020_at	-0.44979	0.0261117	0.39076	1
MAP3K2	226979_at	0.322972	0.00184463	0.0517744	2			220873_at	-0.294018	0.0261363	0.39076
PARD6G	227204_at	0.267167	0.00184735	0.051802	18		FBXO9	212991_at	-0.535456	0.026152	0.39076	6
RRAS	212647_at	-0.375968	0.00184963	0.0518173	19		BATF3	220358_at	0.317755	0.0262163	0.391198	1
ERBB2	210930_s_at	-0.746339	0.00185428	0.0518728	17		ZBTB20	205383_s_at	-0.403166	0.0262304	0.391198	3
CASK	227156_at	0.409426	0.00185722	0.0518728	X			213080_x_at	-0.448013	0.026348	0.392585
SRSF5	203380_x_at	0.290674	0.0018587	0.0518728	14		IRF2	203275_at	0.672187	0.0264117	0.393116	4
NOP9	225514_at	-0.335302	0.00185953	0.0518728	14		TSPO2	215449_at	0.257579	0.0264706	0.393116	6
	206042_x_at	-0.440712	0.00186028	0.0518728			PRKAR1A	200605_s_at	1.45075	0.0265291	0.393116	17
ADAM15	1555896_a_at	-0.382802	0.00186313	0.0518882	1		MAN1A2	214242_at	0.278385	0.0265737	0.393116	1
	209506_s_at	-0.43019	0.00186811	0.0518882			ANXA9	210085_s_at	-0.30204	0.0265886	0.393116	1
PRKCI	213518_at	0.407545	0.0018692	0.0518882	3		PRKY	206279_at	-0.267163	0.0266076	0.393116	Y
PCBD2	223712_at	0.508189	0.00186935	0.0518882	5		MID1	203636_at	-0.398172	0.0266134	0.393116	X
PRPF39	220553_s_at	0.575738	0.001871	0.0518882	14			209825_s_at	0.318305	0.026635	0.393116
ZNF490	231988_x_at	0.272896	0.00187411	0.0518882	19		RAD1	204460_s_at	0.257421	0.0266697	0.393116	5
GNB5	204000_at	0.368689	0.00187428	0.0518882	15		KIAA0355	203288_at	-0.219734	0.0266818	0.393116	19
PTPRA	213799_s_at	-0.436805	0.00187471	0.0518882	20		RAB22A	218360_at	0.468455	0.0266944	0.393116	20
DDX60L	228152_s_at	0.455766	0.00187935	0.0519686	4		RAPGEFL1	218657_at	-0.5422	0.0267035	0.393116	17
PRKACA	202801_at	-0.352908	0.00188444	0.0520266	19		GSPT1	201912_s_at	0.615403	0.0267107	0.393116	16
TMEM80	65630_at	0.256669	0.00188501	0.0520266	11		HOOK2	218780_at	-0.329037	0.0267527	0.393116	19
TCF7L2	212761_at	0.32575	0.00188739	0.0520266	10		TLE3	212770_at	0.224887	0.0267535	0.393116	15
FCF1	240928_at	0.43467	0.0018891	0.0520266	14		MRPL49	201717_at	-0.238189	0.0268107	0.393274	11
ARHGDIA	201167_x_at	-0.803397	0.00189014	0.0520266	17		TUBGCP4	211337_s_at	0.261547	0.0268623	0.393274	15
TADA3	215273_s_at	-0.410596	0.00189382	0.05208	3		FAR2	220615_s_at	0.447763	0.0269024	0.393274	12
SRPRB	227737_at	0.262076	0.00189584	0.0520878	3		SGF29	48117_at	-0.249388	0.0269959	0.393274	16
CACTIN	215954_s_at	-0.390105	0.00190422	0.0522478	19		SLC35E1	220796_x_at	-0.810418	0.0270704	0.393274	19
IFRD2	209100_at	-0.321949	0.00190516	0.0522478	3		P3H1	220750_s_at	-0.282361	0.0270709	0.393274	1
AZIN2	1554393_a_at	-0.336262	0.00191399	0.0524419	1		ITPKB	203723_at	-0.294026	0.0271026	0.393274	1
TNFRSF19	224090_s_at	-0.658661	0.00191954	0.0524601	13			208184_s_at	0.206637	0.0271027	0.393274
EPS8L2	222546_s_at	-0.592335	0.00192168	0.0524601	11		ANP32B	201305_x_at	-0.489852	0.027104	0.393274	9
SPPL2B	225248_at	-0.345503	0.00192311	0.0524601	19		TNPO2	221506_s_at	-0.376274	0.0271989	0.393274	19
HHLA3	234665_x_at	-0.278179	0.00192367	0.0524601	1		XPO7	208459_s_at	0.363128	0.0272058	0.393274	8
NAPA	206491_s_at	-0.388263	0.00192393	0.0524601	19		PDIA6	208639_x_at	0.412962	0.0272304	0.393274	2
GLB1L2	213713_s_at	-0.599469	0.00192563	0.0524601	11		DHCR7	201790_s_at	0.481895	0.0272583	0.393274	11
PIP5KL1	243116_at	-0.302392	0.00192765	0.0524601	9		IFITM3	212203_x_at	1.00429	0.0272861	0.393274	11
CCDC71L	226756_at	0.372579	0.00192944	0.0524601	7		TMCC1	213351_s_at	-0.378732	0.0272869	0.393274	3
ERLIN2	221543_s_at	0.3293	0.00193284	0.0524601	8		SOWAHC	219496_at	-0.498333	0.0273163	0.393274	2
IL18	206295_at	0.494559	0.00193345	0.0524601	11		TOM1	202807_s_at	-0.304462	0.0273201	0.393274	22
	202759_s_at	0.368554	0.00193394	0.0524601			KDELR3	207265_s_at	0.417832	0.0273476	0.393274	22
CCSER2	209379_s_at	0.323566	0.00193708	0.0524976	10		ATP2C2	214798_at	-0.36445	0.0273618	0.393274	16
ASB7	226513_at	0.336398	0.00194772	0.0527383	15		CUTA	221488_s_at	-0.388283	0.0273645	0.393274	6
ARRDC4	225283_at	0.434161	0.00195016	0.0527453	15		MT1X	208581_x_at	0.564532	0.0273805	0.393274	16
CDKN2D	210240_s_at	-0.422811	0.00195344	0.0527453	19		NBR2	207631_at	-0.364454	0.0273882	0.393274	17
	213360_s_at	-0.300271	0.00195488	0.0527453			ZC3H7B	206169_x_at	-1.03723	0.0273982	0.393274	22
IFT74	61732_r_at	0.309083	0.00195503	0.0527453	9		UBE2A	201898_s_at	0.546517	0.0274369	0.393274	X
SMKR1	235736_at	0.46015	0.00195731	0.0527591	7		ATP1B1	201243_s_at	0.515677	0.0274502	0.393274	1
FRA10AC1	238596_at	0.372521	0.00196284	0.0528001	10		PLA1A	219584_at	0.468908	0.0274697	0.393274	3
HDGF	200896_x_at	-0.326915	0.00196287	0.0528001	1		TMED5	202194_at	0.574765	0.027471	0.393274	1
PPP2R5D	211159_s_at	-0.404825	0.00196412	0.0528001	6		HSPB11	215691_x_at	-0.546116	0.0274743	0.393274	1
	226347_at	0.365367	0.00196833	0.0528467			COL7A1	204136_at	-0.517537	0.0275088	0.393274	3
	1555272_at	0.352628	0.00197146	0.0528467			GDI2	200008_s_at	0.942869	0.0275186	0.393274	10
ZC3H7B	205877_s_at	-0.275435	0.00197349	0.0528467	22		PIK3IP1	221756_at	-0.268469	0.0275289	0.393274	22
NBAS	242049_s_at	-0.453027	0.00197418	0.0528467	2		PCBP1	208620_at	0.619357	0.0275652	0.39344	2
	214363_s_at	0.207402	0.00197903	0.0528467			SZRD1	212003_at	0.247166	0.0276081	0.393699	1
	242029_at	0.683658	0.00198053	0.0528467			PTPRD	205712_at	0.221643	0.0276723	0.394262	9
TMEM132C	232313_at	-0.290327	0.00198055	0.0528467	12		TUBA1A	209118_s_at	-0.441708	0.0278202	0.395715	12
HCFC1	202473_x_at	-0.317583	0.00198119	0.0528467	X		UBE2D4	65521_at	0.240948	0.027839	0.395715	7
CLIC6	242913_at	-0.569341	0.00198175	0.0528467	21		JRK	216309_x_at	-0.244767	0.0278678	0.395715	8
OARD1	213322_at	0.324233	0.00198906	0.0529477	6		SLC12A3	208354_s_at	0.266749	0.0278735	0.395715	16
CCDC97	235495_at	-0.28934	0.0019907	0.0529477	19		GNAS	214157_at	0.488754	0.027906	0.395824	20
DRG2	203267_s_at	-0.370194	0.00199085	0.0529477	17		PRDX6	200844_s_at	-0.402175	0.027938	0.395925	1
LOC100507487	229006_at	0.453639	0.00199422	0.0529873	4		PLA2G15	204458_at	-0.35991	0.0279691	0.396014	16
PCMT1	205202_at	0.276665	0.00199741	0.0529873	6		SRGAP3	209794_at	-0.382236	0.0280673	0.39688	3
ABCC10	213485_s_at	0.418204	0.00199765	0.0529873	6		PPP2R1B	202884_s_at	0.23803	0.0280801	0.39688	11
ESRRA	203193_at	-0.373502	0.00200186	0.0530519	11		CREB3L2	212345_s_at	0.554884	0.0281322	0.397265	7
HIPK1	212293_at	0.325356	0.00200643	0.0531259	1		ERCC1	203719_at	-0.548969	0.0281665	0.397396	19
GPR180	231871_at	0.492538	0.00201308	0.0532549	13		ARHGAP35	202046_s_at	0.250366	0.0281981	0.397492	19
CCNY	224649_x_at	0.374194	0.00201492	0.0532549	10		BRD3	213788_s_at	0.281316	0.0282436	0.397748	9
WDR3	218882_s_at	0.323887	0.00201811	0.0532549	1		KCNJ15	210119_at	0.523722	0.0282743	0.397748	21
TMEM218	235654_at	0.596685	0.00202044	0.0532549	11		CSNK2A1	206075_s_at	0.357292	0.0282912	0.397748	20
RITA1	221777_at	-0.278846	0.00202407	0.0532549	12		GEMIN2	211114_x_at	0.229898	0.0284419	0.399252	14
ABHD12	228123_s_at	-0.497438	0.0020245	0.0532549	20		GAL3ST4	219815_at	-0.252828	0.0284561	0.399252	7
	1564773_x_at	0.575121	0.00202523	0.0532549			TSPY1	217160_at	-0.353131	0.0285123	0.399252	Y
ARFRP1	203174_s_at	-0.328618	0.00202554	0.0532549	20		EFCAB6	220271_x_at	-0.367441	0.0285555	0.399252	22
SYNGAP1	230297_x_at	-0.369477	0.00203089	0.0533164	6		RARRES2	209496_at	-0.29444	0.0285619	0.399252	7
PDSS2	219307_at	0.283367	0.00203371	0.0533164	6			203034_s_at	-0.313461	0.0285815	0.399252
CD74	1567628_at	-0.89819	0.00203427	0.0533164	5		MMP10	205680_at	1.19565	0.028626	0.399252	11
	AFFX-BioB-5_at	0.672866	0.002035	0.0533164			B4GAT1	203188_at	-0.295877	0.0286546	0.399252	11
	244406_at	0.235956	0.00204118	0.0534192			UBE2B	211763_s_at	0.538214	0.0287073	0.399252	5
IHH	215420_at	-0.303458	0.00204308	0.0534192	2			209913_x_at	-0.349253	0.0287188	0.399252
ACTR6	218395_at	0.482109	0.00204429	0.0534192	12		MPZL1	210087_s_at	0.314728	0.0287396	0.399252	1
ZNF268	238030_at	0.434811	0.00204762	0.0534596	12		BTN2A1	215493_x_at	0.295474	0.0287401	0.399252	6
	214839_at	-0.325452	0.00205032	0.0534834			LMNB1	203276_at	0.244478	0.0287455	0.399252	5
YIPF2	219075_at	-0.326132	0.0020557	0.053577	19		TMEM161A	43977_at	-0.282104	0.0287532	0.399252	19
BLOC1S6	224892_at	0.470632	0.00206314	0.0536882	15		AHCYL2	215672_s_at	0.271027	0.0287738	0.399252	7
MTF2	209704_at	0.376212	0.00206406	0.0536882	1		NADK	208917_x_at	0.33872	0.0288015	0.399278	1
CYP2A13	208327_at	-0.448381	0.0020669	0.0536882	19		C1orf116	219476_at	-0.74937	0.0288258	0.399278	1
SLMAP	225243_s_at	0.356817	0.00206932	0.0536882	3		AIM2	206513_at	0.38366	0.0289089	0.399278	1
	214741_at	0.457487	0.00207042	0.0536882			RABGAP1	204028_s_at	-0.38892	0.0289382	0.399278	9
IGFBP2	202718_at	-0.50055	0.00207073	0.0536882	2		FKBP4	200894_s_at	0.303847	0.028939	0.399278	12
PDS5B	204742_s_at	0.356299	0.00207381	0.0537029	13		FLOT1	210142_x_at	0.262466	0.0289527	0.399278	6
	239069_s_at	0.373157	0.00207488	0.0537029			TTC23	219838_at	-0.232376	0.028965	0.399278	15
MAN2A1	226538_at	0.435513	0.00207975	0.0537823	5		GK	217167_x_at	0.504838	0.0289923	0.399278	X
SNCA	207827_x_at	-0.519187	0.00208163	0.0537845	4		RNFT2	221908_at	-0.382715	0.0290202	0.399278	12
NUDCD2	226643_s_at	0.556028	0.00208533	0.0537893	5		TRMT13	219130_at	0.456677	0.0290261	0.399278	1
ZFAT	226564_at	-0.32888	0.00208541	0.0537893	8		ERCC2	213468_at	-0.28135	0.0290629	0.399439	19
ISOC2	218893_at	-0.410488	0.0020888	0.0537915	19			219395_at	-0.377778	0.0291249	0.399884
GMFB	202544_at	0.376429	0.00209074	0.0537915	14		ZNF133	216960_s_at	-0.303243	0.0291687	0.399884	20
GBF1	201439_at	-0.537888	0.00209089	0.0537915	10		GYG1	201554_x_at	0.522873	0.029197	0.399884	3
FLOT1	208748_s_at	-0.437489	0.00209879	0.0539482	6		KDM6A	203992_s_at	0.44156	0.0292407	0.399884	X
STYX	228853_at	0.470745	0.0021008	0.0539536	14		YME1L1	217397_at	0.265939	0.0292412	0.399884	10
RIF1	240098_at	-0.337901	0.00210986	0.0541399	2		PIN4	214225_at	0.247114	0.0292688	0.399884	X
GLYR1	221628_s_at	-0.772223	0.00211562	0.0542412	16		DHX30	212674_s_at	-0.431642	0.0292708	0.399884	3
SMAD5	225223_at	0.487319	0.00212072	0.0543254	5		MET	213807_x_at	0.379584	0.0293227	0.40025	7
MAPK1IP1L	212497_at	-0.386164	0.00212694	0.0544379	14		TPPP3	218876_at	-0.628803	0.0293804	0.400694	16
ZNF286A	1557684_at	0.328828	0.00213129	0.0545027	17		SFTPB	213936_x_at	-0.41544	0.0294146	0.400742	2
RAB5C	201156_s_at	-0.503336	0.0021368	0.0545969	17		ZC2HC1C	220107_s_at	-0.465761	0.0294342	0.400742	14
CDK8	204831_at	0.41467	0.00213947	0.0546185	13		SPRY4	221489_s_at	0.303568	0.0294796	0.40087	5
SURF4	222979_s_at	-0.438292	0.00215059	0.0547906	9		MAP1A	203151_at	-0.454993	0.0294939	0.40087	15
MAPKAPK2	215050_x_at	-0.349825	0.00215166	0.0547906	1			208490_x_at	0.363893	0.0295723	0.401594
CREB3L1	213498_at	-0.484945	0.0021517	0.0547906	11		DDX21	208152_s_at	0.400711	0.0296581	0.402367	10
SIX1	228347_at	0.222548	0.0021605	0.0549198	14			218021_at	-0.276824	0.0296797	0.402367
LIN7C	223350_x_at	0.294882	0.00216386	0.0549198	11		UBR4	211950_at	-0.392273	0.0297193	0.402387	1
TMEM121	219663_s_at	-0.354839	0.00216394	0.0549198	14		UBXN4	212008_at	0.86808	0.0297673	0.402387	2
NKAPD1	222588_s_at	0.263634	0.00216412	0.0549198	11		ERI3	208973_at	-0.319	0.0297834	0.402387	1
BMP1	207595_s_at	-0.250411	0.00217121	0.0549211	8		SPTAN1	215235_at	-0.389657	0.0298	0.402387	9
FAM84A	228459_at	-0.502041	0.00217255	0.0549211	2		TCF25	221495_s_at	-0.395673	0.0298074	0.402387	16
WDTC1	40829_at	-0.320867	0.00217286	0.0549211	1			222021_x_at	-0.260075	0.0298722	0.402891
SPRYD3	225134_at	-0.328515	0.00217353	0.0549211	12		SCIN	222272_x_at	-0.263407	0.0298953	0.402891	7
LPCAT2	239598_s_at	0.258783	0.00217466	0.0549211	16		FAT2	208153_s_at	-0.419048	0.0299444	0.40293	5
CSMD2	233145_at	-0.336072	0.00217523	0.0549211	1		TOR1A	202348_s_at	0.324522	0.0299487	0.40293	9
	222010_at	0.286394	0.00217702	0.0549211			IFI44L	204439_at	1.46346	0.0301216	0.404914	1
WRN	205667_at	0.345225	0.00217971	0.0549426	8		RASSF7	204927_at	-0.326935	0.0301653	0.404992	11
SFMBT1	213370_s_at	0.212697	0.00218469	0.0550012	3		AMPD2	212360_at	-0.310401	0.0301781	0.404992	1
GSE1	232988_at	-0.287001	0.00218571	0.0550012	16		WBP11	217821_s_at	0.610425	0.0302224	0.405245	12
DICER1	212888_at	0.299444	0.00218845	0.0550238	14		DNAH9	207959_s_at	-0.927993	0.0303199	0.40542	17
	1558412_at	-0.432529	0.00219169	0.0550592			ARFGAP3	202211_at	0.561198	0.0304005	0.40542	22
PARK7	200006_at	0.179519	0.00219489	0.0550906	1		CSNK1A1	213086_s_at	0.570708	0.0304306	0.40542	5
SELPLG	209880_s_at	-0.422918	0.00219663	0.0550906	12		F11R	222354_at	-0.269341	0.0304324	0.40542	1
	232210_at	0.551078	0.00219991	0.0551266			RIBC2	206526_at	-0.514827	0.0304393	0.40542	22
C6orf62	208809_s_at	0.334099	0.00220259	0.0551478	6		EXD3	220838_at	-0.425285	0.0305047	0.40542	9
NTN1	237847_at	-0.276721	0.00220467	0.0551535	17			211425_x_at	0.279381	0.0305242	0.40542
LPP	241879_at	0.891014	0.00221175	0.0552844	3		ZNF358	219379_x_at	-0.396083	0.0305323	0.40542	19
DOCK9	215238_s_at	-0.293627	0.00221652	0.0552949	13		DNAJB2	202500_at	-0.493514	0.0305384	0.40542	2
ZNF805	235398_at	0.308515	0.00221668	0.0552949	19		EIF3K	221494_x_at	-0.379236	0.0305693	0.40542	19
FAM84A	231439_at	0.402788	0.00221935	0.0552949	2		CD59	212463_at	-0.579868	0.0305718	0.40542	11
DDX20	224315_at	0.334141	0.00222094	0.0552949	1		HYOU1	200825_s_at	0.551324	0.0305929	0.40542	11
INPP5F	203607_at	0.403534	0.00222141	0.0552949	10		APLP2	208701_at	0.263912	0.03063	0.40542	11
MYL10	221660_at	-0.437935	0.002224	0.0553135	7		GNB1	200744_s_at	0.511838	0.0306426	0.40542	1
NHLRC3	227040_at	0.458643	0.0022324	0.0553625	13			216508_x_at	0.316556	0.030655	0.40542
SLIT1	208221_s_at	-0.429534	0.00223288	0.0553625	10		NOLC1	205895_s_at	0.3455	0.0306663	0.40542	10
CYTH1	202879_s_at	-0.441485	0.00223393	0.0553625	17			216348_at	-0.434522	0.0307519	0.40542
TAX1BP1	200977_s_at	0.32637	0.00223523	0.0553625	7		ALMS1	214221_at	-0.390458	0.0307679	0.40542	2
COQ9	212228_s_at	-0.269723	0.00223639	0.0553625	16		CALCRL	206331_at	0.253933	0.0307833	0.40542	2
ZBTB41	226962_at	0.61692	0.00224009	0.0553625	1		CSRNP2	221260_s_at	0.269415	0.0307845	0.40542	12
FAM13B	218518_at	0.440381	0.00224213	0.0553625	5		DIMT1	204405_x_at	0.480651	0.0308091	0.40542	5
HID1	225981_at	-0.3423	0.00224322	0.0553625	17		VSIG4	204787_at	-0.623099	0.0308251	0.40542	X
EXOC6B	225900_at	0.388539	0.00224362	0.0553625	2			212039_x_at	-0.344359	0.030847	0.40542
BMP2K	59644_at	0.382166	0.00224495	0.0553625	4			202332_at	-0.411501	0.0308632	0.40542
ZFX	229022_at	0.333648	0.00224633	0.0553625	X		RABGGTB	209180_at	0.352356	0.0308712	0.40542	1
CROCCP3	215827_x_at	-0.323524	0.00225091	0.0554297	1		PART1	205833_s_at	-0.343781	0.0309482	0.405796	5
IFIT5	203596_s_at	0.40297	0.00225573	0.0554758	10		RAB27A	210951_x_at	0.410004	0.030961	0.405796	15
UBALD1	225874_at	-0.468786	0.00225705	0.0554758	16		ICAM2	204683_at	0.346079	0.03098	0.405796	17
MYH11	207961_x_at	-0.324499	0.00225834	0.0554758	16			211050_x_at	0.319905	0.0310481	0.405796
BRWD1	231960_at	0.429216	0.00226655	0.0555798	21		NSD2	209052_s_at	0.191953	0.0310673	0.405796	4
UGGT1	222569_at	0.438089	0.00226743	0.0555798	2		CAND2	213547_at	-0.404593	0.0310775	0.405796	3
YBEY	227421_at	-0.377071	0.00226815	0.0555798	21		ARL2BP	202092_s_at	0.408573	0.031078	0.405796	16
ARF3	200734_s_at	-0.470243	0.0022707	0.0555945	12		PREP	204117_at	0.305131	0.0311515	0.405939	6
TAF6	203572_s_at	-0.287301	0.00227282	0.0555945	7		CDK9	203198_at	0.420251	0.0311522	0.405939	9
TP53BP2	203120_at	0.242303	0.00227707	0.0555945	1		ABCD4	203982_s_at	0.306636	0.0311654	0.405939	14
MDM2	217542_at	0.330342	0.00227736	0.0555945	12		PPFIA1	202065_s_at	-0.337693	0.031206	0.406136	11
RC3H2	230134_s_at	-0.362122	0.00227804	0.0555945	9		LMF1	46142_at	-0.278575	0.0312493	0.406332	16
IVNS1ABP	201362_at	0.29745	0.00228282	0.0556592	1		COASY	201913_s_at	-0.330916	0.0312829	0.406332	17
LAMP2	200821_at	0.40688	0.00228618	0.0556592	X		MYOF	211864_s_at	0.96796	0.0313283	0.406332	10
TARSL2	227611_at	0.393127	0.00228627	0.0556592	15		TPD52	201688_s_at	0.800657	0.0313474	0.406332	8
VAMP2	201556_s_at	-0.496778	0.00228974	0.0556959	17		OXSR1	202696_at	0.354594	0.031396	0.406332	3
IFI44L	204439_at	1.10414	0.0022915	0.0556959	1		FDXR	207813_s_at	-0.699287	0.0313988	0.406332	17
HS6ST2	230030_at	0.789912	0.00229543	0.0557316	X		NEBL	217585_at	-0.305119	0.0314593	0.406332	10
ZNF468	214751_at	0.4072	0.0022967	0.0557316	19		HPX	210013_at	0.226584	0.0314923	0.406332	11
RBM47	218035_s_at	0.262184	0.0023034	0.0558069	4			200598_s_at	1.22141	0.0315089	0.406332
UBE2W	222656_at	0.341868	0.00230353	0.0558069	8		FAF2	212106_at	0.337658	0.0315212	0.406332	5
NME6	205851_at	0.418031	0.00231157	0.0559564	3		CTDSPL	201906_s_at	-0.425622	0.0315437	0.406332	3
RBM42	205740_s_at	-0.476396	0.00231356	0.0559595	19		BDH2	218285_s_at	-0.547477	0.0315498	0.406332	4
IFNAR1	204191_at	0.331584	0.00231681	0.0559927	21		XRCC1	203655_at	-0.394371	0.0315523	0.406332	19
ZDHHC8	225744_at	-0.276254	0.00232189	0.0560702	22		TP53TG1	209917_s_at	-0.559257	0.0315792	0.406349	7
	215825_at	0.242362	0.00233411	0.0562917			TIMP1	201666_at	0.515894	0.0317871	0.408626	X
FBXO2	219305_x_at	-0.399458	0.00233544	0.0562917	1		MRPS18B	217408_at	-0.557118	0.0318074	0.408626	6
ARL9	229062_at	0.231581	0.00233893	0.0562917	4		USO1	201832_s_at	0.607583	0.0318844	0.408872	4
TM2D3	1552426_a_at	0.398043	0.00233919	0.0562917	15			220956_s_at	-0.382822	0.0318886	0.408872
MTF2	209705_at	0.252429	0.00234047	0.0562917	1		TCEA2	203919_at	-0.422561	0.0319444	0.408872	20
CRK	202224_at	0.399073	0.00234457	0.056345	17		APRT	213892_s_at	-0.379942	0.0319708	0.408872	16
ZNF789	235231_at	0.513763	0.00234749	0.0563457	7		MFN1	211801_x_at	0.264708	0.031982	0.408872	3
DAZAP2	212595_s_at	-0.472122	0.00234836	0.0563457	12		LMF1	219135_s_at	-0.340058	0.0319963	0.408872	16
UBE2D2	201344_at	0.326491	0.00235497	0.0564276	5		MPZL1	201874_at	0.382338	0.032006	0.408872	1
RNFT1	227268_at	0.494978	0.00235555	0.0564276	17		ELOA-AS1	213685_at	-0.308162	0.0320486	0.409087	1
SREBF2	201248_s_at	-0.487788	0.0023612	0.0564995	22		IFNG	210354_at	0.303711	0.0320845	0.409122	12
AKAP8L	215741_x_at	-0.388845	0.00236233	0.0564995	19		ALDH3A2	202054_s_at	-0.531188	0.0321155	0.409122	17
GPN2	235058_at	0.475806	0.00236503	0.056519	1		ABI2	211793_s_at	0.244373	0.0321283	0.409122	2
ZNF101	239231_at	0.336305	0.0023699	0.0565901	19		FBXO11	203255_at	-0.542928	0.0321753	0.409395	2
CHCHD3	217972_at	0.255693	0.00237685	0.0567108	7		CD19	206398_s_at	-0.26531	0.0322244	0.409651	16
	216542_x_at	-0.253328	0.00238157	0.0567776			EIF3K	212716_s_at	-0.465743	0.0322553	0.409651	19
RBMS1	215127_s_at	0.528175	0.00238565	0.0567776	2		GBP1	202269_x_at	1.48497	0.0322726	0.409651	1
SRSF10	213594_x_at	0.456047	0.00238774	0.0567776	1		GULP1	215913_s_at	0.671897	0.032314	0.409851	2
TRAPPC6B	225537_at	0.496198	0.00238788	0.0567776	14		DR1	209188_x_at	0.310141	0.032497	0.411613	1
SOAT1	244661_at	0.329091	0.00238914	0.0567776	1		CLSTN2	219414_at	0.21665	0.0325446	0.411613	3
RPL36	231658_x_at	-0.252511	0.00239392	0.0567808	19		ZNF611	208137_x_at	-0.699711	0.0325713	0.411613	19
RAB2A	208730_x_at	-0.504343	0.0023968	0.0567808	8		GLS	203157_s_at	0.268322	0.032645	0.411613	2
MOB1B	225997_at	0.483492	0.00239733	0.0567808	4		KLK10	209792_s_at	0.604133	0.0327304	0.411613	19
ACBD3	202324_s_at	0.276205	0.0023995	0.0567808	1		PSMC2	201068_s_at	0.584883	0.0327469	0.411613	7
SUSD4	223821_s_at	-0.474555	0.00240003	0.0567808	1		CST6	206595_at	-0.693875	0.032763	0.411613	11
HYI	223769_x_at	-0.301763	0.00240066	0.0567808	1		RALB	202101_s_at	0.418279	0.0327712	0.411613	2
SNX1	213364_s_at	0.38173	0.0024117	0.0569969	15		SRPRA	200918_s_at	0.524554	0.0328055	0.411613	11
TM2D3	221702_s_at	0.243072	0.00241931	0.0571317	15		CEP72	219531_at	0.275713	0.0328478	0.411613	5
BPNT1	1554575_a_at	0.296253	0.00242167	0.0571422	1		CXXC1	48580_at	-0.203778	0.0328554	0.411613	18
SPACA4	231054_at	-0.272211	0.00242563	0.0571906	19		DDA1	218260_at	0.462998	0.0329236	0.411613	19
FGFR1OP2	233898_s_at	0.557639	0.00242818	0.0572056	12		PSMC5	209503_s_at	-0.40212	0.032932	0.411613	17
BCL2L13	223664_x_at	-0.311378	0.00243179	0.0572065	22		CNMD	206309_at	-0.291696	0.0329419	0.411613	13
MIS18A	228597_at	0.42859	0.00243392	0.0572065	21		SLC25A46	212833_at	0.631393	0.0329487	0.411613	5
DIEXF	214193_s_at	0.371461	0.00243424	0.0572065	1		BACE1	217904_s_at	-0.288459	0.0329632	0.411613	11
NBEAL2	212443_at	-0.399416	0.00243903	0.0572065	3		LRCH4	90610_at	-0.267317	0.0329791	0.411613	7
DISP1	228184_at	0.348011	0.00244033	0.0572065	1		DGKD	208072_s_at	-0.251099	0.0329944	0.411613	2
CD4	203547_at	-0.479946	0.00244188	0.0572065	12		SIL1	218436_at	-0.502391	0.0330001	0.411613	5
SLC7A8	216604_s_at	-0.468973	0.00244258	0.0572065	14		GNAS	217057_s_at	0.249634	0.0330011	0.411613	20
VAV2	205536_at	-0.354522	0.00244351	0.0572065	9		LAMTOR2	218291_at	-0.303832	0.0330038	0.411613	1
MAPK8IP3	213178_s_at	-0.345938	0.00245029	0.0573202	16		PIK3CD	203879_at	-0.33852	0.0330454	0.411613	1
PI4KB	210417_s_at	-0.445774	0.00245433	0.0573689	1		LMBR1L	220036_s_at	-0.301767	0.033053	0.411613	12
USF3	227435_at	0.463565	0.0024562	0.0573689	3		IRF3	202621_at	-0.485108	0.03312	0.411613	19
PPHLN1	227025_at	0.359189	0.00246151	0.0574066	12		ARHGDIA	201168_x_at	0.338937	0.0331382	0.411613	17
AGPAT2	32837_at	-0.363091	0.00246165	0.0574066	9		SELENOT	217811_at	0.908848	0.0331496	0.411613	3
KTN1	200915_x_at	0.293418	0.00246913	0.057442	14		ECHDC2	218552_at	-0.41731	0.0331652	0.411613	1
R3HDM4	55705_at	-0.367744	0.00247128	0.057442	19		PARVA	213675_at	-0.426263	0.0331758	0.411613	11
CAPRIN1	226990_at	0.335842	0.00247186	0.057442	11		ZNF287	216453_at	0.344836	0.0332288	0.411871	17
UQCC1	217935_s_at	-0.218674	0.00247207	0.057442	20		CLIC4	201560_at	0.504221	0.0332622	0.411871	1
PEA15	200787_s_at	-0.483247	0.00247277	0.057442	1		DNAJC8	212491_s_at	-0.279824	0.0332945	0.411871	1
ZNF281	222619_at	0.391641	0.00247644	0.0574825	1			219560_at	-0.334365	0.0333	0.411871
FAM199X	225216_at	0.403884	0.00248453	0.057585	X		LRP4	212850_s_at	-0.257459	0.0333373	0.412013	11
HTRA3	226944_at	-0.316947	0.00248601	0.057585	4		PSG4	208191_x_at	0.214981	0.0333873	0.412176	19
PPM1B	213225_at	0.551032	0.00248739	0.057585	2		KRT75	207065_at	0.292595	0.0334022	0.412176	12
MIB1	224722_at	0.459232	0.00249042	0.057585	18		CD2BP2	202256_at	-0.353097	0.0335465	0.413636	16
	230077_at	0.786605	0.00249048	0.057585			SIK2	213221_s_at	-0.178821	0.0337394	0.414779	11
	215836_s_at	-0.424373	0.00249855	0.0577249			RAD1	204461_x_at	-0.379169	0.0337766	0.414779	5
FBXL6	219189_at	-0.385517	0.00250192	0.0577249	8		DUS1L	217912_at	-0.358367	0.0337936	0.414779	17
ZNF428	215429_s_at	-0.412314	0.00250231	0.0577249	19		PRRG4	207291_at	-0.4678	0.0338128	0.414779	11
KDSR	1558279_a_at	0.601933	0.00251165	0.0578956	18		PAN2	203117_s_at	-0.296941	0.0338261	0.414779	12
	224185_at	0.278065	0.00251443	0.0579152			AKAP11	203156_at	0.69293	0.0338372	0.414779	13
PTMS	218045_x_at	-0.53878	0.00251944	0.0579454	12		OSBPL8	212582_at	0.862232	0.0338666	0.414779	12
CNTROB	228633_s_at	-0.344907	0.00251962	0.0579454	17		FNDC3A	215910_s_at	0.32266	0.0338754	0.414779	13
RANGAP1	1553535_a_at	-0.474366	0.00252442	0.0580113	22		SH3GLB1	210101_x_at	0.494714	0.0338815	0.414779	1
ADGRA2	221814_at	-0.242255	0.00252822	0.0580429	8		DNAJC16	212908_at	0.433202	0.0338993	0.414779	1
FUNDC1	235346_at	0.350123	0.00252968	0.0580429	X			207188_at	0.272448	0.0339673	0.415116
YES1	202933_s_at	0.493569	0.00253419	0.0580927	18		FGGY	219718_at	-0.391654	0.0339789	0.415116	1
DSTYK	229017_s_at	0.391515	0.00253881	0.0580927	1		MRAS	206538_at	0.258956	0.0340566	0.415747	3
MRPS25	224873_s_at	0.604408	0.00254133	0.0580927	3		PTP4A1	200732_s_at	0.589582	0.0341226	0.416233	6
KIAA1324	243349_at	-0.648816	0.00254304	0.0580927	1			215123_at	-0.8262	0.034292	0.417676
LOC100996419	1559535_s_at	0.494588	0.00254413	0.0580927	5		RPS19	202649_x_at	-0.442736	0.0343164	0.417676	19
DST	215016_x_at	0.391462	0.00254528	0.0580927	6			217446_x_at	-0.730359	0.0343195	0.417676
FAHD1	227960_s_at	0.391194	0.00254544	0.0580927	16		ANP32A	201038_s_at	-0.416721	0.0343523	0.417757	15
SBNO1	229528_at	0.345126	0.00254946	0.0581401	12		GPR162	205056_s_at	-0.480025	0.034425	0.418322	12
ATM	212672_at	0.343424	0.00255988	0.0582379	11		BFAR	218056_at	-0.298344	0.0345025	0.418695	16
SERINC2	220490_at	-0.321526	0.00256126	0.0582379	1		SOS1	212777_at	0.369285	0.0345082	0.418695	2
ESCO1	226866_at	0.34343	0.00256244	0.0582379	18		DDX49	31807_at	-0.21808	0.034549	0.41887	19
ZFX	214678_x_at	0.284724	0.00256335	0.0582379	X		MEPCE	219798_s_at	-0.293049	0.0345813	0.418943	7
MSMO1	209146_at	0.318532	0.00256348	0.0582379	4		UCP2	208998_at	-0.339722	0.0346093	0.418964	11
CAPRIN1	200722_s_at	-0.459505	0.00256606	0.0582523	11		IDE	217496_s_at	0.317061	0.034659	0.419247	10
LRSAM1	227675_at	-0.318089	0.00257348	0.0583237	9		CALM1	213710_s_at	0.561701	0.0347091	0.419536	14
UHMK1	224691_at	0.297787	0.00257391	0.0583237	1		GEM	204472_at	0.411489	0.03475	0.419647	8
HSF4	210977_s_at	-0.308687	0.00257695	0.0583237	16		DCTN5	209232_s_at	-0.313695	0.034771	0.419647	16
NHLRC4	1558431_at	-0.416855	0.002577	0.0583237	16			209918_at	-0.401736	0.0348021	0.419705
	232773_at	0.570661	0.00258181	0.0583284			SPSB3	46256_at	-0.246339	0.034838	0.419821	16
SUZ12	212287_at	0.303212	0.00258466	0.0583284	17		MOB4	202919_at	0.374133	0.0349015	0.420268	2
CNDP2	217752_s_at	0.298726	0.00258553	0.0583284	18		CSHL1	205958_x_at	-0.196898	0.0349299	0.420289	17
FBXW5	223050_s_at	-0.289796	0.0025866	0.0583284	9		C20orf27	50314_i_at	-0.219445	0.0349796	0.420289	20
KLHDC3	214383_x_at	-0.364235	0.00258872	0.0583284	6		ING1	208415_x_at	0.295784	0.0350396	0.420289	13
MAVS	220305_at	-0.464538	0.00258891	0.0583284	20		NMI	203964_at	0.709053	0.0350558	0.420289	2
C16orf58	222190_s_at	-0.394359	0.00260401	0.0586244	16		MUS81	218463_s_at	-0.24519	0.0350684	0.420289	11
GAB1	229114_at	0.442704	0.00260848	0.0586811	4		CCHCR1	209698_at	-0.280204	0.0350692	0.420289	6
KIAA1107	214098_at	0.4415	0.00261057	0.0586838	1			208246_x_at	-0.812892	0.0350877	0.420289
CRNDE	238021_s_at	0.374672	0.00261539	0.0587023	16		MAT2A	200769_s_at	0.499207	0.0351488	0.420425	2
AP1B1	205423_at	-0.309573	0.00262014	0.0587023	22			213842_x_at	-0.339488	0.0351519	0.420425
ANKRD10	223251_s_at	0.450649	0.00262247	0.0587023	13		SEC31A	210616_s_at	0.582979	0.0351832	0.420484	4
RRM2B	223342_at	0.37881	0.00262285	0.0587023	8		SLC28A2	207249_s_at	-0.306829	0.0352343	0.42078	15
RABGAP1L	203020_at	0.219785	0.00262312	0.0587023	1		CD24	266_s_at	-0.446628	0.0352676	0.420849	6
NDUFAF5	222894_x_at	0.259957	0.00262511	0.0587023	20		GTF2H1	202453_s_at	0.446104	0.0352929	0.420849	11
MAPK14	210449_x_at	-0.562273	0.00262691	0.0587023	6		EPN3	220318_at	-0.241173	0.0353591	0.421	17
CACTIN	213815_x_at	-0.293817	0.00262708	0.0587023	19		CXCL1	204470_at	0.937031	0.0353762	0.421	4
DBN1	217025_s_at	-0.313481	0.00263147	0.0587563	5		SLC17A5	221041_s_at	0.370565	0.0353933	0.421	6
MPHOSPH8	227026_at	0.353013	0.00263355	0.0587566	13		FAM102A	212400_at	-0.283243	0.0354113	0.421	9
SELENOT	225561_at	0.407958	0.00263541	0.0587566	3		SIRT5	219185_at	-0.340591	0.035486	0.421514	6
ATG13	203363_s_at	-0.254491	0.0026383	0.0587774	11		TMEM160	219219_at	-0.42869	0.035523	0.421514	19
ZBTB45	229862_x_at	-0.249506	0.00264231	0.0588077	19		AGR2	209173_at	0.497248	0.0355338	0.421514	7
MPDU1	209208_at	-0.419179	0.00264437	0.0588077	17			219545_at	0.342866	0.0356078	0.421702
TPPP	206179_s_at	-0.460033	0.002646	0.0588077	5			217679_x_at	-1.13076	0.0356207	0.421702
PPP1R12A	201603_at	0.383479	0.00264753	0.0588077	12		CPTP	220734_s_at	-0.310733	0.0356979	0.421702	1
CENPT	218148_at	-0.478839	0.00265384	0.0588901	16		PHGDH	201397_at	-0.346123	0.0356985	0.421702	1
	208540_x_at	-0.306837	0.00265638	0.0588901			RNASET2	217984_at	-0.28432	0.0357109	0.421702	6
CFAP97	226254_s_at	0.272479	0.00265714	0.0588901	4		ANP32A	201043_s_at	0.345573	0.0357317	0.421702	15
RPIA	212973_at	0.34133	0.00266065	0.0589243	2		BZW1	200776_s_at	0.532705	0.0357348	0.421702	2
ZNF281	218401_s_at	0.582237	0.00266447	0.0589651	1			211995_x_at	0.498305	0.0358913	0.422313
MLXIPL	221163_s_at	-0.425531	0.00267299	0.0589883	7		FKBP1A	214119_s_at	0.432142	0.0358985	0.422313	20
	212563_at	-0.391472	0.00267493	0.0589883			ACTB	AFFX-HSAC07/X00351_5_at	1.39399	0.0359039	0.422313	7
C2orf68	65472_at	0.355947	0.00267559	0.0589883	2		PTP4A3	209695_at	0.280667	0.0359045	0.422313	8
KRIT1	216713_at	0.44478	0.00267577	0.0589883	7		HEY1	218839_at	-0.459288	0.0360204	0.422313	8
ATAD2B	213387_at	0.486423	0.00267805	0.0589883	2			218821_at	-0.369955	0.0360476	0.422313
STARD3	202991_at	-0.284883	0.00267879	0.0589883	17		IFT46	218483_s_at	-0.370711	0.0360564	0.422313	11
TBC1D24	227908_at	0.315597	0.00267931	0.0589883	16		PEBP1	205353_s_at	-0.489006	0.0360648	0.422313	12
SCYL3	41329_at	0.319414	0.0026867	0.0590285	1		YIPF1	214733_s_at	0.3222	0.0360969	0.422313	1
SLC25A37	218978_s_at	-0.387179	0.00268689	0.0590285	8			200058_s_at	-0.377541	0.0362001	0.422313
MLLT1	224993_at	-0.194424	0.0026885	0.0590285	19		MTUS1	212093_s_at	0.675367	0.0362087	0.422313	8
	243134_at	0.809403	0.00268903	0.0590285			UBE2I	208760_at	-0.305458	0.0362658	0.422313	16
	227762_at	-0.506334	0.00269394	0.059073			SLC22A18	204981_at	-0.341973	0.0362749	0.422313	11
VWA3A	1553657_at	-0.376328	0.00269587	0.059073	16		UBR2	212756_s_at	0.325675	0.0362846	0.422313	6
UNKL	221064_s_at	0.248921	0.00269698	0.059073	16		PDP1	218273_s_at	0.559266	0.0362904	0.422313	8
PDK3	228959_at	0.360347	0.00270287	0.0591586	X		CSNK2A1	212075_s_at	0.386427	0.0362917	0.422313	20
GUF1	222770_s_at	0.390678	0.00270651	0.0591781	4		PRKAR2A	204842_x_at	-0.497125	0.0363377	0.422313	3
NFATC4	205897_at	-0.296918	0.0027094	0.0591781	14			217554_at	0.294359	0.0363649	0.422313
SEZ6L2	223458_at	-0.387161	0.00271389	0.0591781	16		CD46	207549_x_at	0.632882	0.0363699	0.422313	1
ATXN3	238723_at	0.694582	0.00271436	0.0591781	14		LLGL2	203713_s_at	-0.339354	0.036414	0.422313	17
CARD10	210025_s_at	-0.413112	0.00271705	0.0591781	22		PPP1R13B	216347_s_at	-0.348321	0.0364306	0.422313	14
MFHAS1	225478_at	0.282153	0.0027174	0.0591781	8		EPS15L1	222113_s_at	0.282007	0.0364351	0.422313	19
	221842_s_at	0.375648	0.00271761	0.0591781			RUFY1	218243_at	-0.268604	0.0364719	0.422313	5
MYH14	226988_s_at	-0.544043	0.0027244	0.0592456	19		PEX16	49878_at	-0.194376	0.036472	0.422313	11
ANKRD65	1556182_x_at	-0.33616	0.00272874	0.0592456	1		RING1	35685_at	-0.194255	0.0364902	0.422313	6
MVK	215649_s_at	-0.405648	0.00272921	0.0592456	12		KIAA0930	217118_s_at	-0.397522	0.0364913	0.422313	22
ACER3	222688_at	0.574775	0.00273098	0.0592456	11		HMGN4	202579_x_at	0.41678	0.0366213	0.422313	6
HIP1R	209559_at	-0.318491	0.00273171	0.0592456	12		EHD4	209536_s_at	0.344662	0.0366406	0.422313	15
SCAMP1	212416_at	0.278874	0.00273258	0.0592456	5		MYB	204798_at	-0.490874	0.0366462	0.422313	6
SPTAN1	208611_s_at	-0.512095	0.00273869	0.0593349	9		ACOX2	205364_at	-0.241116	0.0366471	0.422313	3
ZNF271P	211009_s_at	0.398712	0.00275145	0.0595416	18		APH1A	218389_s_at	0.580726	0.0366603	0.422313	1
GOLGA4	201567_s_at	0.409892	0.00275221	0.0595416	3		PHF11	221816_s_at	0.415963	0.0366625	0.422313	13
SMC2	213253_at	0.340971	0.00275787	0.0595822	9		TARBP2	203677_s_at	-0.236982	0.036681	0.422313	12
NAA35	219362_at	0.326385	0.00275807	0.0595822	9		SP110	209762_x_at	0.674215	0.0366872	0.422313	2
AEBP2	225889_at	0.384948	0.00276193	0.0596226	12		MAN2A2	219999_at	-0.258986	0.0367236	0.422427	15
RPL35A	238026_at	0.323315	0.00276683	0.0596304	3		MFSD10	209215_at	-0.385755	0.036845	0.42329	4
TOB1	228834_at	-0.729196	0.00277048	0.0596304	17		SPEF1	216119_s_at	-0.492339	0.0368729	0.42329	20
KMT2A	244110_at	0.387744	0.00277173	0.0596304	11		ANAPC5	200098_s_at	-0.324329	0.0369177	0.42329	12
TWISTNB	226784_at	0.433387	0.00277195	0.0596304	7		DCP1A	218508_at	0.254526	0.0369184	0.42329	3
IL17RC	221926_s_at	-0.40947	0.00277342	0.0596304	3		EML4	220386_s_at	0.387314	0.0370013	0.42329	2
ZRANB1	225138_at	0.287937	0.00277622	0.0596304	10		BCAM	40093_at	-0.528797	0.037031	0.42329	19
RARG	204188_s_at	-0.286581	0.00277853	0.0596304	12		ACBD4	219413_at	-0.257938	0.0370416	0.42329	17
RPS10P7	1566720_at	0.355816	0.00278154	0.0596304	1		QKI	214543_x_at	0.301947	0.0370466	0.42329	6
LMNA	214213_x_at	-0.404013	0.0027846	0.0596304	1			211996_s_at	-0.904967	0.0370634	0.42329
NOLC1	211951_at	0.242883	0.00278561	0.0596304	10		YKT6	217785_s_at	0.279058	0.0370853	0.42329	7
TACC2	202289_s_at	0.426882	0.00279099	0.0596304	10		B3GNTL1	213589_s_at	-0.459614	0.037116	0.42329	17
REPS1	215201_at	0.549374	0.00279212	0.0596304	6		YWHAZ	200640_at	0.785985	0.0371172	0.42329	8
SCAPER	215848_at	0.343468	0.00279633	0.0596304	15		TBC1D2B	212796_s_at	-0.27329	0.0371584	0.423457	15
PCGF1	210023_s_at	-0.416776	0.00279902	0.0596304	2			215553_x_at	-0.572283	0.0371897	0.423511
FUS	217370_x_at	-0.392103	0.00280282	0.0596304	16		ADAP2	219358_s_at	-0.350093	0.0373416	0.424938	17
	223083_s_at	-0.372584	0.00280441	0.0596304				217850_at	0.434408	0.0373707	0.424965
IL17RA	228685_at	-0.226412	0.00280521	0.0596304	22		TOE1	204080_at	-0.227261	0.0374153	0.425101	1
SYNCRIP	209025_s_at	0.304521	0.00280539	0.0596304	6		PML	209640_at	0.382571	0.037436	0.425101	15
MVB12B	222241_at	-0.289401	0.00281056	0.0596304	9			219214_s_at	-0.340677	0.0375378	0.425613
	239258_at	0.612109	0.00281151	0.0596304			E2F3	203692_s_at	-0.266693	0.0376145	0.425613	6
NRDE2	227575_s_at	0.282505	0.00281195	0.0596304	14		CES2	209668_x_at	-0.278101	0.0376401	0.425613	16
NTN1	227816_at	-0.459371	0.00281416	0.0596304	17		CCT2	201946_s_at	1.11482	0.0376456	0.425613	12
NFYB	218128_at	0.471928	0.00281448	0.0596304	12		WWP2	204022_at	-0.370269	0.0376985	0.425613	16
PHB2	201600_at	-0.25161	0.00281466	0.0596304	12		TSR1	218155_x_at	-0.752227	0.0377279	0.425613	17
C10orf88	219240_s_at	0.343965	0.00281633	0.0596304	10		ANKRD6	204671_s_at	-0.335804	0.0377363	0.425613	6
MRPL12	203931_s_at	-0.364935	0.00282105	0.0596304	17		SLCO2A1	204368_at	0.27784	0.0377377	0.425613	3
SMIM7	224717_s_at	0.261955	0.00282231	0.0596304	19		MRTO4	220688_s_at	-0.252209	0.0377423	0.425613	1
STXBP2	209367_at	-0.530775	0.0028224	0.0596304	19			220859_at	-0.333312	0.037748	0.425613
ARHGAP33	215256_x_at	-0.415913	0.00282299	0.0596304	19		ZXDC	218639_s_at	-0.228923	0.0378297	0.426233	3
SLC12A9	223994_s_at	-0.338055	0.00282386	0.0596304	7		PAIP1	209063_x_at	0.361401	0.0379161	0.426904	5
	210396_s_at	0.486045	0.00282442	0.0596304			UNG	202330_s_at	-0.298007	0.0380501	0.427893	12
	231715_s_at	-0.427589	0.00282607	0.0596304			PLCB2	204046_at	-0.301424	0.0380576	0.427893	15
EFNA5	227955_s_at	0.492297	0.00282887	0.0596474	5		PEX19	201706_s_at	-0.240866	0.0381469	0.428585	1
	212346_s_at	-0.365818	0.00283233	0.0596647			OAZ2	201364_s_at	0.367864	0.0381729	0.428585	15
KDM6A	203991_s_at	0.523844	0.00283918	0.0596647	X		TMEM254	218174_s_at	-0.368669	0.0382372	0.428667	10
TIMM21	223180_s_at	0.353706	0.00283948	0.0596647	18		METTL13	206468_s_at	0.277581	0.0382411	0.428667	1
GANAB	211934_x_at	-0.494624	0.00284181	0.0596647	11		P4HTM	222125_s_at	-0.41844	0.0382609	0.428667	3
AQP2	236630_at	-0.287951	0.00284202	0.0596647	12		GK	214681_at	0.413298	0.0383134	0.428766	X
GAREM1	228115_at	0.459731	0.00284253	0.0596647	18		RC3H2	220202_s_at	0.625936	0.0383235	0.428766	9
TSPY1	217162_at	-0.258185	0.00284565	0.0596647	Y		KPNA1	202058_s_at	0.482847	0.0383888	0.428968	3
SMDT1	225795_at	-0.304487	0.0028473	0.0596647	22		CYB5R3	201885_s_at	-0.201364	0.0383954	0.428968	22
MSH3	205887_x_at	0.319652	0.00284981	0.0596647	5		SLC6A14	219795_at	0.810741	0.038452	0.4292	X
ZNF396	1552825_at	0.483469	0.00285033	0.0596647	18		TUG1	212337_at	0.494926	0.0384754	0.4292	22
	231949_at	-0.28768	0.00285162	0.0596647			EXOSC7	213648_at	-0.264725	0.0384969	0.4292	3
	213893_x_at	-0.283442	0.00286546	0.0598045			OAZ3	222075_s_at	-0.290191	0.0386262	0.429804	1
	215866_at	0.413846	0.00286594	0.0598045			NINJ2	219594_at	-0.28778	0.0386344	0.429804	12
NMNAT3	243738_at	-0.385244	0.00286985	0.0598045	3		LPP	214902_x_at	-0.615972	0.0386488	0.429804	3
STON2	227461_at	0.446871	0.00287129	0.0598045	14		DDIT4	202887_s_at	-0.564408	0.0387255	0.429804	10
	210484_s_at	-0.53005	0.00287209	0.0598045			SMARCA4	212520_s_at	-0.442142	0.0387376	0.429804	19
MRPL57	221995_s_at	0.379084	0.00287297	0.0598045	13		NECAP1	209300_s_at	0.43762	0.0387546	0.429804	12
EHD2	221870_at	-0.35094	0.00287341	0.0598045	19			213215_at	-0.343642	0.0387602	0.429804
INSIG1	201626_at	0.459757	0.00287429	0.0598045	7		VDAC3	208845_at	-0.369857	0.0387667	0.429804	8
ERAP1	209788_s_at	0.555845	0.00288002	0.0598821	5		CD86	205686_s_at	0.220215	0.0389644	0.43143	3
SREK1IP1	217608_at	0.532854	0.00288372	0.0599174	5		AP2A2	211779_x_at	-0.333134	0.0389675	0.43143	11
CTDSPL2	239133_at	0.356388	0.00288831	0.0599711	15		SMARCA2	217707_x_at	-0.421466	0.039034	0.431591	9
PRKAA1	225985_at	0.387153	0.00289972	0.0601399	5		CADM3	213948_x_at	0.273607	0.0390483	0.431591	1
TLCD1	227804_at	-0.304742	0.00290046	0.0601399	17		KLHL9	213117_at	0.247563	0.0390633	0.431591	9
LMO3	1565936_a_at	0.32418	0.00290482	0.0601886	12		DNAJC10	221781_s_at	0.665017	0.0392066	0.432651	2
ATG4B	212280_x_at	-0.225412	0.00291012	0.0602483	2		VAV3	218807_at	-0.514765	0.0392795	0.432651	1
DNAAF3	230033_at	-0.3472	0.00291173	0.0602483	19		CDIP1	218183_at	-0.307594	0.0392907	0.432651	16
PDZD8	230416_at	0.553491	0.0029158	0.0602907	10		PPP1R2	213774_s_at	0.218768	0.0393778	0.432651	3
TMEM161B	227861_at	0.362066	0.0029194	0.0603235	5		RBMX2	204098_at	-0.27281	0.0393795	0.432651	X
DCUN1D4	212855_at	0.447332	0.00292283	0.0603528	4		USP9X	201099_at	0.487226	0.0393976	0.432651	X
CALU	200756_x_at	-0.30787	0.00293893	0.0606433	7		CLOCK	217563_at	0.229836	0.0394243	0.432651	4
KPNA6	212103_at	0.546026	0.00294502	0.060727	1		VEZF1	202172_at	-0.378213	0.0394455	0.432651	17
VAMP3	211749_s_at	-0.420045	0.00294914	0.0607702	1		APOE	212884_x_at	-0.525077	0.0394763	0.432651	19
AZI2	227904_at	0.308887	0.00295293	0.0608065	3		NTHL1	209731_at	-0.401278	0.0395049	0.432651	16
CAPS	231729_s_at	-0.498963	0.00295886	0.0608574	19		PARP2	214086_s_at	-0.25238	0.0395107	0.432651	14
PITPNM1	203826_s_at	-0.517466	0.00295948	0.0608574	11		TRIM38	203610_s_at	0.353387	0.0395211	0.432651	6
	237080_at	-0.249573	0.00296275	0.060883			TRIM3	213885_at	-0.343452	0.0395909	0.432651	11
DDA1	218260_at	-0.465106	0.0029691	0.0609673	19			204145_at	-0.341741	0.0396123	0.432651
WDR44	219297_at	0.388275	0.00297138	0.0609673	X		TRIM52	221897_at	-0.239385	0.0396566	0.432651	5
ARID2	225486_at	0.381819	0.00297297	0.0609673	12		MICALL2	219332_at	-0.374833	0.0396815	0.432651	7
METTL13	206468_s_at	-0.310113	0.00298135	0.0610972	1			218680_x_at	-0.425439	0.0396912	0.432651
NOL3	1558738_at	0.562915	0.00299555	0.0612584	16		RHOQ	212120_at	0.429267	0.0396964	0.432651	2
NAP1L1	208753_s_at	0.328765	0.00299567	0.0612584	12			211388_s_at	0.218339	0.039698	0.432651
ASAH1	210980_s_at	0.31504	0.00299612	0.0612584	8		NAT2	206797_at	0.260167	0.0397053	0.432651	8
TOMM20	200662_s_at	0.249895	0.0029974	0.0612584	1			212117_at	0.355372	0.0397305	0.432651
USP5	206031_s_at	-0.326354	0.0030006	0.0612819	12			213474_at	-0.302377	0.0397562	0.432651
KPNA1	202057_at	0.504409	0.00300317	0.0612898	3		LIG1	202726_at	-0.288749	0.0398867	0.432945	19
MAP2K2	213490_s_at	-0.587788	0.00300508	0.0612898	19		FRAT2	209864_at	-0.390637	0.0398957	0.432945	10
B3GNT4	221240_s_at	-0.283868	0.00301051	0.0613586	12		CBY1	203450_at	-0.347899	0.0399214	0.432945	22
	202314_at	0.515768	0.00302052	0.0613915			RRM1	201477_s_at	-0.545832	0.0399272	0.432945	11
RC3H2	225813_at	0.274203	0.00302097	0.0613915	9		PHF20	209422_at	-0.59367	0.0399431	0.432945	20
HMGN4	209787_s_at	0.413477	0.00302143	0.0613915	6		TNFAIP3	202644_s_at	0.621701	0.0400162	0.432945	6
WDFY1	224800_at	0.31018	0.00302307	0.0613915	2		MPP2	207984_s_at	0.234687	0.0400264	0.432945	17
EZH1	203249_at	-0.235594	0.00302393	0.0613915	17		CDC34	212540_at	-0.333211	0.0400297	0.432945	19
ITPRIPL2	228074_at	-0.420792	0.00302443	0.0613915	16		IFNGR1	202727_s_at	0.596105	0.0400539	0.432945	6
SNORA71B	1568248_x_at	-0.313514	0.00302986	0.06146	20		PRRC1	221734_at	0.460568	0.0400703	0.432945	5
CPEB4	224829_at	0.688256	0.00304634	0.0616976	5			217713_x_at	-0.567695	0.0401009	0.432945
TPP1	214196_s_at	-0.523993	0.00304756	0.0616976	11		SERPINB1	212268_at	0.525475	0.0401405	0.432945	6
MUL1	218246_at	-0.263046	0.00304776	0.0616976	1		SS18	209954_x_at	0.364966	0.0401504	0.432945	18
XIAP	225859_at	0.424817	0.00305011	0.0617034	X		GLT8D1	218147_s_at	-0.503767	0.0401635	0.432945	3
USP10	209136_s_at	-0.590297	0.00305334	0.0617254	16		KHNYN	212355_at	0.390609	0.0402817	0.433927	14
UBE3A	213128_s_at	0.384015	0.00305532	0.0617254	15		EPHB6	204718_at	-0.349012	0.0403366	0.434225	7
KIAA1522	224746_at	-0.332044	0.00306068	0.0617919	1		PQLC1	218208_at	-0.480749	0.0403676	0.434265	18
SRGAP1	1555875_at	-0.314723	0.00306643	0.0618316	12		NUP50	218295_s_at	0.432672	0.0404372	0.43472	22
POLR1E	218997_at	0.244092	0.00306876	0.0618316	9		WWTR1	202132_at	0.241558	0.0406171	0.436022	3
SLC13A2	207567_at	-0.254165	0.00307154	0.0618316	17		TNFSF10	202687_s_at	1.08544	0.0406548	0.436022	3
CAMLG	203538_at	0.212732	0.00307308	0.0618316	5		CYP3A4	205998_x_at	-0.403754	0.0406665	0.436022	7
PAPOLG	222839_s_at	0.405484	0.00307342	0.0618316	2		CLIC4	201559_s_at	0.232734	0.0406677	0.436022	1
PRMT1	206445_s_at	-0.522981	0.00307736	0.0618316	19		RETREG2	221984_s_at	-0.44658	0.0407523	0.436337	2
STT3B	224700_at	0.333526	0.00307962	0.0618316	3		ATG9A	202492_at	-0.324964	0.0408188	0.436337	2
DNAJA2	209157_at	0.295743	0.00308066	0.0618316	16		CASKIN2	221846_s_at	0.2124	0.0408321	0.436337	17
MUT	202960_s_at	0.276867	0.00308125	0.0618316	6		PPARD	37152_at	-0.209659	0.0408437	0.436337	6
	237315_at	0.272799	0.00308651	0.0618657			ME2	209397_at	0.536965	0.0408582	0.436337	18
TRIM52	221897_at	0.470803	0.00309094	0.0618657	5		CA5B	214082_at	0.178761	0.0408654	0.436337	X
SRSF1	227164_at	0.322653	0.00309513	0.0618657	17		TAOK1	216310_at	-0.597028	0.0408886	0.436337	17
PARP10	228669_x_at	-0.305159	0.00309591	0.0618657	8		ATG2A	213300_at	-0.325152	0.041021	0.437224	11
	233244_at	-0.314772	0.00309927	0.0618657			SRSF1	201742_x_at	0.785118	0.0410266	0.437224	17
DUSP3	201537_s_at	-0.416002	0.00310207	0.0618657	17		ISYNA1	222240_s_at	-0.43345	0.0410653	0.437344	19
DAXX	201763_s_at	-0.294451	0.00310235	0.0618657	6			210338_s_at	0.908497	0.0412214	0.438007
ZNF334	238566_at	0.321956	0.00310464	0.0618657	20		ZNF562	219163_at	-0.253689	0.0412364	0.438007	19
E2F4	202248_at	-0.310673	0.00310495	0.0618657	16		TLE2	40837_at	-0.252016	0.0412468	0.438007	19
ZKSCAN4	213625_at	0.224053	0.0031066	0.0618657	6		ANP32B	201306_s_at	-0.413168	0.0412532	0.438007	9
ECE1	201750_s_at	-0.357443	0.00311374	0.0618657	1		OR7A17	208509_s_at	-0.267526	0.0412649	0.438007	19
GPR135	217641_at	-0.369831	0.00311394	0.0618657	14		NFYC	202216_x_at	0.331689	0.0413953	0.438846	1
CUBN	206775_at	0.394795	0.00311564	0.0618657	10		TMCO1	211098_x_at	0.482462	0.041399	0.438846	1
NRAV	238854_at	0.30607	0.00311663	0.0618657	12		ASMTL	36553_at	-0.621681	0.0415124	0.439709	X
CTTNBP2NL	239525_at	0.341784	0.00311681	0.0618657	1		PRR14	218714_at	-0.266705	0.0415411	0.439709	16
GRM8	216256_at	-0.237168	0.00311709	0.0618657	7		RHEB	201451_x_at	-0.335233	0.0415632	0.439709	7
RETREG2	222129_at	0.291069	0.00311841	0.0618657	2			222288_at	-0.61976	0.0416736	0.439909
LTBR	203005_at	-0.321547	0.00312036	0.0618657	12		MAP3K13	206249_at	0.31639	0.0416848	0.439909	3
HOOK3	236192_at	0.406629	0.00312445	0.0618657	8		CCNB2	202705_at	-0.340172	0.041696	0.439909	15
C16orf71	222089_s_at	-0.469509	0.00312672	0.0618657	16		GLRX2	219933_at	0.344728	0.041725	0.439909	1
RASSF6	229147_at	0.476911	0.00312766	0.0618657	4		HOMER3	204647_at	-0.365361	0.0417255	0.439909	19
BRAT1	225437_s_at	-0.333772	0.00313364	0.0618657	7		SKP1	200718_s_at	-0.307174	0.0417554	0.439909	5
ZNF70	243816_at	0.388528	0.00313581	0.0618657	22		RALGDS	209050_s_at	-0.422186	0.0418019	0.439909	9
NUP43	219007_at	0.328661	0.00313585	0.0618657	6		TRIM21	204804_at	0.350855	0.0418301	0.439909	11
MTPAP	222794_x_at	0.382104	0.00313698	0.0618657	10		MKL2	218259_at	-0.567901	0.0418304	0.439909	16
GFER	204660_at	-0.389267	0.00314034	0.0618657	16		PRKAB1	201835_s_at	0.336294	0.0418673	0.440007	12
NKAPD1	218314_s_at	0.318734	0.00315036	0.0618657	11		TGM2	211003_x_at	0.491696	0.0419558	0.440394	20
	215128_at	0.437945	0.00315122	0.0618657			RTCB	200042_at	-0.325457	0.041977	0.440394	22
RXRA	202426_s_at	-0.371734	0.00315155	0.0618657	9			208238_x_at	-0.648414	0.041987	0.440394
USP14	201672_s_at	0.188968	0.00315285	0.0618657	18		ZNF552	219741_x_at	0.364783	0.0420997	0.441285	19
ZNF224	216983_s_at	0.536799	0.00315484	0.0618657	19		DDOST	208674_x_at	-0.375601	0.0421496	0.44131	1
ERO1B	231944_at	0.418276	0.00315718	0.0618657	1		DPEP2	219452_at	-0.359122	0.0421574	0.44131	16
PTEN	225363_at	0.202046	0.00315788	0.0618657	10		USP20	203965_at	-0.281328	0.0423006	0.441346	9
KIAA0825	233915_at	0.64752	0.00315931	0.0618657	5		ALDH5A1	203608_at	-0.587164	0.0423919	0.441346	6
SRSF6	208804_s_at	0.282044	0.00315978	0.0618657	20		ENOSF1	204142_at	-0.605699	0.0423936	0.441346	18
MAP3K12	205448_s_at	-0.263041	0.00316283	0.0618657	12		MYO1C	214656_x_at	-0.64127	0.0424308	0.441346	17
MTIF2	203095_at	0.306775	0.00316405	0.0618657	2		USP22	200083_at	-0.297795	0.0424736	0.441346	17
MEG3	242246_x_at	-0.304875	0.00316515	0.0618657	14		GAS7	202191_s_at	-0.443923	0.0424739	0.441346	17
ASCC3	231269_at	0.357213	0.00316564	0.0618657	6		JRK	214692_s_at	-0.243011	0.0425358	0.441346	8
AAMP	201511_at	-0.30576	0.00316565	0.0618657	2			220442_at	0.413701	0.0425529	0.441346
NUP214	228902_at	0.266739	0.00317055	0.0619126	9		HSPA5	211936_at	0.544324	0.0425891	0.441346	9
EPAS1	200879_s_at	-0.856645	0.00317219	0.0619126	2		ARPIN	217548_at	-0.357795	0.0426104	0.441346	15
FNBP1L	215017_s_at	0.456999	0.00317586	0.0619437	1		PCYT1B	210456_at	0.30049	0.042632	0.441346	X
AGBL5	218480_at	-0.30908	0.00317984	0.061981	2		NSMCE4A	211376_s_at	0.288391	0.0426357	0.441346	10
KCNMB2	223823_at	0.588974	0.00318233	0.0619858	3			201217_x_at	-0.298119	0.0426617	0.441346
METRN	232269_x_at	-0.51287	0.00318504	0.0619858	16		RNF43	218704_at	-0.314242	0.0426688	0.441346	17
CSF3	207442_at	-0.321336	0.0031863	0.0619858	17		IFNAR2	204785_x_at	0.281991	0.04267	0.441346	21
LPAR3	231192_at	0.374477	0.00319111	0.062039	1		SNAPC4	205658_s_at	-0.382334	0.0427274	0.441346	9
USP28	230623_x_at	0.270108	0.00319353	0.0620456	11		TSPAN3	200972_at	0.405236	0.0427289	0.441346	15
[truncated: 1,876 more rows]

## Sheet: S5_module_assoc
Module - phenotype association (smoking status)									Module - phenotype association (sex)									Module - phenotype association (sex-by-smoking interaction)
[truncated: 39 more rows]

[truncated: 3 more sheets: S6_GOenrichment_repModules, S7_top Module Gene, S8_TF enrichment]
